# Supplementary material for: Visualizing variation within Global Pneumococcal Sequence Clusters (GPSCs) and country population snapshots to contextualize pneumococcal isolates
Source: Microb Genom. 2020 Apr 30;6(5):e000357. doi: 10.1099/mgen.0.000357 (PMC7371119; doi:10.1099/mgen.0.000357)
Supplement: Supplementary material 1 [file mgen-6-357-s001.xlsx]

## Sheet: Interactive phylogenies
Data	Count	Reference	Accession	pneumogen.net	Microreact	Phandango instance (gene presence absence, recombination hotspot)	Phandango files
South Africa	4615	Streptococcus pneumoniae ATCC 700669	FM211187	https://www.pneumogen.net/gps/sampling_map.html	https://microreact.org/project/iN5TCEAHi	NA	NA
The Gambia	1647	Streptococcus pneumoniae ATCC 700669	FM211187	https://www.pneumogen.net/gps/sampling_map.html	https://microreact.org/project/NyFMWfCDV	NA	NA
USA	1584	Streptococcus pneumoniae ATCC 700669	FM211187	https://www.pneumogen.net/gps/sampling_map.html	https://microreact.org/project/EtowUOjr0	NA	NA
Malawi	1304	Streptococcus pneumoniae ATCC 700669	FM211187	https://www.pneumogen.net/gps/sampling_map.html	https://microreact.org/project/vjh3bOpAd	NA	NA
Israel	1143	Streptococcus pneumoniae ATCC 700669	FM211187	https://www.pneumogen.net/gps/sampling_map.html	https://microreact.org/project/hFXRPy-_s	NA	NA
Peru	607	Streptococcus pneumoniae ATCC 700669	FM211187	https://www.pneumogen.net/gps/sampling_map.html	https://microreact.org/project/Ga1_98KSo	NA	NA
China	504	Streptococcus pneumoniae ATCC 700669	FM211187	https://www.pneumogen.net/gps/sampling_map.html	https://microreact.org/project/tNf7d9rUm	NA	NA
BRAZIL	420	Streptococcus pneumoniae ATCC 700669	FM211187	https://www.pneumogen.net/gps/sampling_map.html	https://microreact.org/project/BQhquY56Y	NA	NA
Nepal	416	Streptococcus pneumoniae ATCC 700669	FM211187	https://www.pneumogen.net/gps/sampling_map.html	https://microreact.org/project/dpwXlG5H8	NA	NA
Poland	189	Streptococcus pneumoniae ATCC 700669	FM211187	https://www.pneumogen.net/gps/sampling_map.html	https://microreact.org/project/ZqJmW54D5	NA	NA
Mozambique	167	Streptococcus pneumoniae ATCC 700669	FM211187	https://www.pneumogen.net/gps/sampling_map.html	https://microreact.org/project/I4f92vXua	NA	NA
India	114	Streptococcus pneumoniae ATCC 700669	FM211187	https://www.pneumogen.net/gps/sampling_map.html	https://microreact.org/project/powMnZnUm	NA	NA
GPSC represenetatives	621	Streptococcus pneumoniae ATCC 700669	FM211187		https://microreact.org/project/all-GPSCs	NA	NA
GPSC31 with Utah strains	128	11511_7#9	GCA_901234765		https://microreact.org/project/ojs1NXMbP	NA	NA
GPSC1	504	Streptococcus pneumoniae Taiwan19F-14	CP000921	https://www.pneumogen.net/gps/GPSC_lineages.html	https://microreact.org/project/gpsGPSC1	https://jameshadfield.github.io/phandango/#/GPS	https://github.com/jameshadfield/phandangoExampleData/tree/master/GPS
GPSC2	782	Streptococcus pneumoniae P1031	NC_012467	https://www.pneumogen.net/gps/GPSC_lineages.html	https://microreact.org/project/gpsGPSC2	https://jameshadfield.github.io/phandango/#/GPS	https://github.com/jameshadfield/phandangoExampleData/tree/master/GPS
GPSC3	358	Streptococcus pneumoniae AP200	NC_014494	https://www.pneumogen.net/gps/GPSC_lineages.html	https://microreact.org/project/gpsGPSC3	https://jameshadfield.github.io/phandango/#/GPS	https://github.com/jameshadfield/phandangoExampleData/tree/master/GPS
GPSC4	203	18090_2#19	GCA_901285375	https://www.pneumogen.net/gps/GPSC_lineages.html	https://microreact.org/project/gpsGPSC4	https://jameshadfield.github.io/phandango/#/GPS	https://github.com/jameshadfield/phandangoExampleData/tree/master/GPS
GPSC5	453	18090_1#90	GCA_901311975	https://www.pneumogen.net/gps/GPSC_lineages.html	https://microreact.org/project/gpsGPSC5	https://jameshadfield.github.io/phandango/#/GPS	https://github.com/jameshadfield/phandangoExampleData/tree/master/GPS
GPSC6	393	55312_D02	GCA_900476445	https://www.pneumogen.net/gps/GPSC_lineages.html	https://microreact.org/project/gpsGPSC6	https://jameshadfield.github.io/phandango/#/GPS	https://github.com/jameshadfield/phandangoExampleData/tree/master/GPS
GPSC7	166	12291_5#16	GCA_901230675	https://www.pneumogen.net/gps/GPSC_lineages.html	https://microreact.org/project/gpsGPSC7	https://jameshadfield.github.io/phandango/#/GPS	https://github.com/jameshadfield/phandangoExampleData/tree/master/GPS
GPSC8	390	Streptococcus pneumoniae 70585	NC_012468	https://www.pneumogen.net/gps/GPSC_lineages.html	https://microreact.org/project/gpsGPSC8	https://jameshadfield.github.io/phandango/#/GPS	https://github.com/jameshadfield/phandangoExampleData/tree/master/GPS
GPSC9	277	Streptococcus_pneumoniae G54	CP001015	https://www.pneumogen.net/gps/GPSC_lineages.html	https://microreact.org/project/gpsGPSC9	https://jameshadfield.github.io/phandango/#/GPS	https://github.com/jameshadfield/phandangoExampleData/tree/master/GPS
GPSC10	287	18090_1#84	GCA_901311825	https://www.pneumogen.net/gps/GPSC_lineages.html	https://microreact.org/project/gpsGPSC10	https://jameshadfield.github.io/phandango/#/GPS	https://github.com/jameshadfield/phandangoExampleData/tree/master/GPS
GPSC11	228	11511_7#57	GCA_901240955	https://www.pneumogen.net/gps/GPSC_lineages.html	https://microreact.org/project/gpsGPSC11	https://jameshadfield.github.io/phandango/#/GPS	https://github.com/jameshadfield/phandangoExampleData/tree/master/GPS
GPSC12	205	Streptococcus pneumoniae OXC141 genome.	FQ312027	https://www.pneumogen.net/gps/GPSC_lineages.html	https://microreact.org/project/gpsGPSC12	https://jameshadfield.github.io/phandango/#/GPS	https://github.com/jameshadfield/phandangoExampleData/tree/master/GPS
GPSC13	351	19084_8#183	GCA_901296005	https://www.pneumogen.net/gps/GPSC_lineages.html	https://microreact.org/project/gpsGPSC13	https://jameshadfield.github.io/phandango/#/GPS	https://github.com/jameshadfield/phandangoExampleData/tree/master/GPS
GPSC14	338	15608_2#53	GCA_901306525	https://www.pneumogen.net/gps/GPSC_lineages.html	https://microreact.org/project/gpsGPSC14	https://jameshadfield.github.io/phandango/#/GPS	https://github.com/jameshadfield/phandangoExampleData/tree/master/GPS
GPSC15	164	11822_1#54	GCA_901230775	https://www.pneumogen.net/gps/GPSC_lineages.html	https://microreact.org/project/gpsGPSC15	https://jameshadfield.github.io/phandango/#/GPS	https://github.com/jameshadfield/phandangoExampleData/tree/master/GPS
GPSC16	231	Streptococcus pneumoniae ATCC 700669	FM211187	https://www.pneumogen.net/gps/GPSC_lineages.html	https://microreact.org/project/gpsGPSC16	https://jameshadfield.github.io/phandango/#/GPS	https://github.com/jameshadfield/phandangoExampleData/tree/master/GPS
GPSC17	320	12837_2#61	GCA_901217055	https://www.pneumogen.net/gps/GPSC_lineages.html	https://microreact.org/project/gpsGPSC17	https://jameshadfield.github.io/phandango/#/GPS	https://github.com/jameshadfield/phandangoExampleData/tree/master/GPS
GPSC18	228	19084_8#150	GCA_901294355	https://www.pneumogen.net/gps/GPSC_lineages.html	https://microreact.org/project/gpsGPSC18	https://jameshadfield.github.io/phandango/#/GPS	https://github.com/jameshadfield/phandangoExampleData/tree/master/GPS
GPSC19	118	19341_2#126	GCA_901304185	https://www.pneumogen.net/gps/GPSC_lineages.html	https://microreact.org/project/gpsGPSC19	https://jameshadfield.github.io/phandango/#/GPS	https://github.com/jameshadfield/phandangoExampleData/tree/master/GPS
GPSC20	92	15873_3#25	GCA_901307675	https://www.pneumogen.net/gps/GPSC_lineages.html	https://microreact.org/project/gpsGPSC20	https://jameshadfield.github.io/phandango/#/GPS	https://github.com/jameshadfield/phandangoExampleData/tree/master/GPS
GPSC21	242	12837_3#22	GCA_901218315	https://www.pneumogen.net/gps/GPSC_lineages.html	https://microreact.org/project/gpsGPSC21	https://jameshadfield.github.io/phandango/#/GPS	https://github.com/jameshadfield/phandangoExampleData/tree/master/GPS
GPSC22	240	18456_1#111	GCA_901335425	https://www.pneumogen.net/gps/GPSC_lineages.html	https://microreact.org/project/gpsGPSC22	https://jameshadfield.github.io/phandango/#/GPS	https://github.com/jameshadfield/phandangoExampleData/tree/master/GPS
GPSC23	180	Streptococcus pneumoniae 670-6B	NC_014498	https://www.pneumogen.net/gps/GPSC_lineages.html	https://microreact.org/project/gpsGPSC23	https://jameshadfield.github.io/phandango/#/GPS	https://github.com/jameshadfield/phandangoExampleData/tree/master/GPS
GPSC24	86	55312_E02	GCA_900476455	https://www.pneumogen.net/gps/GPSC_lineages.html	https://microreact.org/project/gpsGPSC24	https://jameshadfield.github.io/phandango/#/GPS	https://github.com/jameshadfield/phandangoExampleData/tree/master/GPS
GPSC25	112	17138_4#75	GCA_901302175	https://www.pneumogen.net/gps/GPSC_lineages.html	https://microreact.org/project/gpsGPSC25	https://jameshadfield.github.io/phandango/#/GPS	https://github.com/jameshadfield/phandangoExampleData/tree/master/GPS
GPSC26	195	49768_F01	GCA_900476475	https://www.pneumogen.net/gps/GPSC_lineages.html	https://microreact.org/project/gpsGPSC26	https://jameshadfield.github.io/phandango/#/GPS	https://github.com/jameshadfield/phandangoExampleData/tree/master/GPS
GPSC27	118	Streptococcus pneumoniae TIGR4	AE005672	https://www.pneumogen.net/gps/GPSC_lineages.html	https://microreact.org/project/gpsGPSC27	https://jameshadfield.github.io/phandango/#/GPS	https://github.com/jameshadfield/phandangoExampleData/tree/master/GPS
GPSC30	120	12290_3#27	GCA_901273695	https://www.pneumogen.net/gps/GPSC_lineages.html	https://microreact.org/project/gpsGPSC30	https://jameshadfield.github.io/phandango/#/GPS	https://github.com/jameshadfield/phandangoExampleData/tree/master/GPS
GPSC31	111	11511_7#9	GCA_901234765	https://www.pneumogen.net/gps/GPSC_lineages.html	https://microreact.org/project/gpsGPSC31	https://jameshadfield.github.io/phandango/#/GPS	https://github.com/jameshadfield/phandangoExampleData/tree/master/GPS
GPSC32	124	11658_1#21	GCA_901213685	https://www.pneumogen.net/gps/GPSC_lineages.html	https://microreact.org/project/gpsGPSC32	https://jameshadfield.github.io/phandango/#/GPS	https://github.com/jameshadfield/phandangoExampleData/tree/master/GPS
GPSC33	170	12837_1#32	GCA_901213345	https://www.pneumogen.net/gps/GPSC_lineages.html	https://microreact.org/project/gpsGPSC33	https://jameshadfield.github.io/phandango/#/GPS	https://github.com/jameshadfield/phandangoExampleData/tree/master/GPS
GPSC34	151	12837_2#68	GCA_901217295	https://www.pneumogen.net/gps/GPSC_lineages.html	https://microreact.org/project/gpsGPSC34	https://jameshadfield.github.io/phandango/#/GPS	https://github.com/jameshadfield/phandangoExampleData/tree/master/GPS
GPSC37	148	13415_5#13	GCA_901284135	https://www.pneumogen.net/gps/GPSC_lineages.html	https://microreact.org/project/gpsGPSC37	https://jameshadfield.github.io/phandango/#/GPS	https://github.com/jameshadfield/phandangoExampleData/tree/master/GPS
GPSC38	92	11658_1#82	GCA_901214455	https://www.pneumogen.net/gps/GPSC_lineages.html	https://microreact.org/project/gpsGPSC38	https://jameshadfield.github.io/phandango/#/GPS	https://github.com/jameshadfield/phandangoExampleData/tree/master/GPS
GPSC39	67	11822_1#89	GCA_901235875	https://www.pneumogen.net/gps/GPSC_lineages.html	https://microreact.org/project/gpsGPSC39	https://jameshadfield.github.io/phandango/#/GPS	https://github.com/jameshadfield/phandangoExampleData/tree/master/GPS
GPSC40	112	17966_5#23	GCA_901301675	https://www.pneumogen.net/gps/GPSC_lineages.html	https://microreact.org/project/gpsGPSC40	https://jameshadfield.github.io/phandango/#/GPS	https://github.com/jameshadfield/phandangoExampleData/tree/master/GPS
GPSC41	125	12837_1#67	GCA_901214505	https://www.pneumogen.net/gps/GPSC_lineages.html	https://microreact.org/project/gpsGPSC41	https://jameshadfield.github.io/phandango/#/GPS	https://github.com/jameshadfield/phandangoExampleData/tree/master/GPS
GPSC43	111	18090_2#147	GCA_901286665	https://www.pneumogen.net/gps/GPSC_lineages.html	https://microreact.org/project/gpsGPSC43	https://jameshadfield.github.io/phandango/#/GPS	https://github.com/jameshadfield/phandangoExampleData/tree/master/GPS
GPSC47	101	19341_2#86	GCA_901334985	https://www.pneumogen.net/gps/GPSC_lineages.html	https://microreact.org/project/gpsGPSC47	https://jameshadfield.github.io/phandango/#/GPS	https://github.com/jameshadfield/phandangoExampleData/tree/master/GPS
GPSC48	83	18090_2#15	GCA_901285285	https://www.pneumogen.net/gps/GPSC_lineages.html	https://microreact.org/project/gpsGPSC48	https://jameshadfield.github.io/phandango/#/GPS	https://github.com/jameshadfield/phandangoExampleData/tree/master/GPS
GPSC50	61	15608_2#64	GCA_901307305	https://www.pneumogen.net/gps/GPSC_lineages.html	https://microreact.org/project/gpsGPSC50	https://jameshadfield.github.io/phandango/#/GPS	https://github.com/jameshadfield/phandangoExampleData/tree/master/GPS
GPSC51	94	19341_2#149	GCA_901305855	https://www.pneumogen.net/gps/GPSC_lineages.html	https://microreact.org/project/gpsGPSC51	https://jameshadfield.github.io/phandango/#/GPS	https://github.com/jameshadfield/phandangoExampleData/tree/master/GPS
GPSC52	100	12837_3#35	GCA_901219025	https://www.pneumogen.net/gps/GPSC_lineages.html	https://microreact.org/project/gpsGPSC52	https://jameshadfield.github.io/phandango/#/GPS	https://github.com/jameshadfield/phandangoExampleData/tree/master/GPS
GPSC53	99	19341_2#124	GCA_901304045	https://www.pneumogen.net/gps/GPSC_lineages.html	https://microreact.org/project/gpsGPSC53	https://jameshadfield.github.io/phandango/#/GPS	https://github.com/jameshadfield/phandangoExampleData/tree/master/GPS
GPSC54	97	12837_2#11	GCA_901215545	https://www.pneumogen.net/gps/GPSC_lineages.html	https://microreact.org/project/gpsGPSC54	https://jameshadfield.github.io/phandango/#/GPS	https://github.com/jameshadfield/phandangoExampleData/tree/master/GPS
GPSC55	90	22841_2#22	GCA_901302295	https://www.pneumogen.net/gps/GPSC_lineages.html	https://microreact.org/project/gpsGPSC55	https://jameshadfield.github.io/phandango/#/GPS	https://github.com/jameshadfield/phandangoExampleData/tree/master/GPS
GPSC56	92	18456_1#125	GCA_901288305	https://www.pneumogen.net/gps/GPSC_lineages.html	https://microreact.org/project/gpsGPSC56	https://jameshadfield.github.io/phandango/#/GPS	https://github.com/jameshadfield/phandangoExampleData/tree/master/GPS
GPSC57	56	14673_4#5	GCA_901262215	https://www.pneumogen.net/gps/GPSC_lineages.html	https://microreact.org/project/gpsGPSC57	https://jameshadfield.github.io/phandango/#/GPS	https://github.com/jameshadfield/phandangoExampleData/tree/master/GPS
GPSC58	88	14410_7#7	GCA_901278015	https://www.pneumogen.net/gps/GPSC_lineages.html	https://microreact.org/project/gpsGPSC58	https://jameshadfield.github.io/phandango/#/GPS	https://github.com/jameshadfield/phandangoExampleData/tree/master/GPS
GPSC61	71	15608_2#83	GCA_901308905	https://www.pneumogen.net/gps/GPSC_lineages.html	https://microreact.org/project/gpsGPSC61	https://jameshadfield.github.io/phandango/#/GPS	https://github.com/jameshadfield/phandangoExampleData/tree/master/GPS
GPSC62	79	17794_7#121	GCA_901275775	https://www.pneumogen.net/gps/GPSC_lineages.html	https://microreact.org/project/gpsGPSC62	https://jameshadfield.github.io/phandango/#/GPS	https://github.com/jameshadfield/phandangoExampleData/tree/master/GPS
GPSC65	73	12290_3#44	GCA_901212635	https://www.pneumogen.net/gps/GPSC_lineages.html	https://microreact.org/project/gpsGPSC65	https://jameshadfield.github.io/phandango/#/GPS	https://github.com/jameshadfield/phandangoExampleData/tree/master/GPS
GPSC67	61	15277_1#47	GCA_901340265	https://www.pneumogen.net/gps/GPSC_lineages.html	https://microreact.org/project/gpsGPSC67	https://jameshadfield.github.io/phandango/#/GPS	https://github.com/jameshadfield/phandangoExampleData/tree/master/GPS
GPSC68	66	18090_1#92	GCA_901312105	https://www.pneumogen.net/gps/GPSC_lineages.html	https://microreact.org/project/gpsGPSC68	https://jameshadfield.github.io/phandango/#/GPS	https://github.com/jameshadfield/phandangoExampleData/tree/master/GPS
GPSC70	62	12837_2#4	GCA_901215315	https://www.pneumogen.net/gps/GPSC_lineages.html	https://microreact.org/project/gpsGPSC70	https://jameshadfield.github.io/phandango/#/GPS	https://github.com/jameshadfield/phandangoExampleData/tree/master/GPS
GPSC72	57	17794_7#16	GCA_901261215	https://www.pneumogen.net/gps/GPSC_lineages.html	https://microreact.org/project/gpsGPSC72	https://jameshadfield.github.io/phandango/#/GPS	https://github.com/jameshadfield/phandangoExampleData/tree/master/GPS
GPSC76	37	11822_1#94	GCA_901236345	https://www.pneumogen.net/gps/GPSC_lineages.html	https://microreact.org/project/gpsGPSC76	https://jameshadfield.github.io/phandango/#/GPS	https://github.com/jameshadfield/phandangoExampleData/tree/master/GPS
GPSC77	56	Streptococcus pneumoniae 670-6B	NC_014498	https://www.pneumogen.net/gps/GPSC_lineages.html	https://microreact.org/project/gpsGPSC77	https://jameshadfield.github.io/phandango/#/GPS	https://github.com/jameshadfield/phandangoExampleData/tree/master/GPS
GPSC78	55	15873_4#79	GCA_901227525	https://www.pneumogen.net/gps/GPSC_lineages.html	https://microreact.org/project/gpsGPSC78	https://jameshadfield.github.io/phandango/#/GPS	https://github.com/jameshadfield/phandangoExampleData/tree/master/GPS
GPSC79	52	17138_4#51	GCA_901332515	https://www.pneumogen.net/gps/GPSC_lineages.html	https://microreact.org/project/gpsGPSC79	https://jameshadfield.github.io/phandango/#/GPS	https://github.com/jameshadfield/phandangoExampleData/tree/master/GPS
GPSC80	50	17428_8#111	GCA_901246645	https://www.pneumogen.net/gps/GPSC_lineages.html	https://microreact.org/project/gpsGPSC80	https://jameshadfield.github.io/phandango/#/GPS	https://github.com/jameshadfield/phandangoExampleData/tree/master/GPS
GPSC81	38	Streptococcus_pneumoniae_str_110.58_v0.5	CP007593	https://www.pneumogen.net/gps/GPSC_lineages.html	https://microreact.org/project/gpsGPSC81	https://jameshadfield.github.io/phandango/#/GPS	https://github.com/jameshadfield/phandangoExampleData/tree/master/GPS
GPSC90	39	12837_5#65	GCA_901249975	https://www.pneumogen.net/gps/GPSC_lineages.html	https://microreact.org/project/gpsGPSC90	https://jameshadfield.github.io/phandango/#/GPS	https://github.com/jameshadfield/phandangoExampleData/tree/master/GPS
GPSC91	27	17966_5#68	GCA_901304305	https://www.pneumogen.net/gps/GPSC_lineages.html	https://microreact.org/project/gpsGPSC91	https://jameshadfield.github.io/phandango/#/GPS	https://github.com/jameshadfield/phandangoExampleData/tree/master/GPS
GPSC93	38	55312_F02	GCA_900476465	https://www.pneumogen.net/gps/GPSC_lineages.html	https://microreact.org/project/gpsGPSC93	https://jameshadfield.github.io/phandango/#/GPS	https://github.com/jameshadfield/phandangoExampleData/tree/master/GPS
GPSC94	37	11791_1#61	GCA_901225385	https://www.pneumogen.net/gps/GPSC_lineages.html	https://microreact.org/project/gpsGPSC94	https://jameshadfield.github.io/phandango/#/GPS	https://github.com/jameshadfield/phandangoExampleData/tree/master/GPS
GPSC97	23	11657_2#72	GCA_901266255	https://www.pneumogen.net/gps/GPSC_lineages.html	https://microreact.org/project/gpsGPSC97	https://jameshadfield.github.io/phandango/#/GPS	https://github.com/jameshadfield/phandangoExampleData/tree/master/GPS
GPSC103	32	15873_5#86	GCA_901237615	https://www.pneumogen.net/gps/GPSC_lineages.html	https://microreact.org/project/gpsGPSC103	https://jameshadfield.github.io/phandango/#/GPS	https://github.com/jameshadfield/phandangoExampleData/tree/master/GPS
GPSC105	30	11679_1#60	GCA_901218355	https://www.pneumogen.net/gps/GPSC_lineages.html	https://microreact.org/project/gpsGPSC105	https://jameshadfield.github.io/phandango/#/GPS	https://github.com/jameshadfield/phandangoExampleData/tree/master/GPS
GPSC108	29	11826_1#9	GCA_901237145	https://www.pneumogen.net/gps/GPSC_lineages.html	https://microreact.org/project/gpsGPSC108	https://jameshadfield.github.io/phandango/#/GPS	https://github.com/jameshadfield/phandangoExampleData/tree/master/GPS
GPSC115	26	11511_8#69	GCA_901253005	https://www.pneumogen.net/gps/GPSC_lineages.html	https://microreact.org/project/gpsGPSC115	https://jameshadfield.github.io/phandango/#/GPS	https://github.com/jameshadfield/phandangoExampleData/tree/master/GPS
GPSC117	26	17966_5#56	GCA_901303505	https://www.pneumogen.net/gps/GPSC_lineages.html	https://microreact.org/project/gpsGPSC117	https://jameshadfield.github.io/phandango/#/GPS	https://github.com/jameshadfield/phandangoExampleData/tree/master/GPS
GPSC131	22	19084_7#109	GCA_901341235	https://www.pneumogen.net/gps/GPSC_lineages.html	https://microreact.org/project/gpsGPSC131	https://jameshadfield.github.io/phandango/#/GPS	https://github.com/jameshadfield/phandangoExampleData/tree/master/GPS

## Sheet: Dating summary
Sort	Data	Count	Date range years	Date SD years	BD root probability	BD likelihood	BD Root date	BD Root lower	BD Root upper	BD estimate width	BD ESS(mu; sigma; alpha)	BD prior	BD mu	BD sigma	BD alpha	BD DIC(dates;random)	Model vs random dates	BD gelman (mu; sigma; alpha)	Trust date
1	GPSC1	504	19.6667	3.55293	0.23	-2.55e+03 [-2.61e+03;-2.49e+03],	1655.34	1230.45	1818.71	588.26	501.00; 501.00; 433.24	-4.02e+03 [-4.09e+03;-3.95e+03],	1.86e+00 [1.62e+00;2.14e+00],	1.55e+00 [1.30e+00;1.85e+00],	1.09e+03 [9.13e+02;1.31e+03],	8149.37656122263; 8960.69086086626	Model 1 is definitely better	1.00; 1.00; 1.00	Yes
2	GPSC2	782	20.5	3.54272	0.394	-3.48e+03 [-3.54e+03;-3.43e+03],	1755.32	1511.86	1852.93	341.07	901.00; 901.00; 891.38	-5.96e+03 [-6.04e+03;-5.88e+03],	2.03e+00 [1.81e+00;2.26e+00],	1.44e+00 [1.22e+00;1.66e+00],	7.56e+02 [6.69e+02;8.53e+02],	9317.70930104663, 10744.8078951401	Model 1 is definitely better	1.00; 1.00; 1.00	Yes, but uncertainty in the root
3	GPSC3	358	17.6667	4.06884	0.78	-1.99e+03 [-2.03e+03;-1.95e+03],	1720.54	1634.01	1780.92	146.91	501.00; 501.00; 506.33	-3.09e+03 [-3.15e+03;-3.04e+03],	1.42e+00 [1.22e+00;1.62e+00],	4.64e-01 [3.77e-01;5.67e-01],	2.14e+03 [1.77e+03;2.62e+03],	5171.71938927436; 6228.47912781351	Model 1 is definitely better	1.00; 1.00; 1.00	Yes
4	GPSC4	203	19.5	4.29819	0.436	-1.32e+03 [-1.35e+03;-1.29e+03],	1901.52	1858.25	1930.37	72.12	743.68; 794.09; 773.53	-1.68e+03 [-1.74e+03;-1.63e+03],	1.78e+00 [1.35e+00;2.24e+00],	7.16e-01 [5.14e-01;9.69e-01],	1.54e+03 [1.15e+03;2.05e+03],	3388.83166585627; 3799.85585453003	Model 1 is definitely better	1.00; 1.00; 1.00	Yes, but uncertainty in the root
5	GPSC5	453	19.8333	3.01108	0.206	-2.45e+03 [-2.52e+03;-2.40e+03],	1865.08	1763.48	1907.79	144.31	901.00; 1004.44; 902.38	-3.66e+03 [-3.76e+03;-3.58e+03],	2.09e+00 [1.75e+00;2.45e+00],	1.17e+00 [8.97e-01;1.50e+00],	1.22e+03 [9.93e+02;1.50e+03],	8918.23988090855; 7913.38156828617	Model 1 is definitely worse	1.00; 1.00; 1.00	No, not better than random dates
6	GPSC6	393	18.1667	4.19661	0.268	-2.36e+03 [-2.43e+03;-2.31e+03],	1928.09	1883.02	1948.38	65.36	901.00; 901.00; 901.00	-3.02e+03 [-3.09e+03;-2.95e+03],	3.09e+00 [2.63e+00;3.54e+00],	1.92e+00 [1.53e+00;2.43e+00],	8.15e+02 [6.66e+02;9.96e+02],	8046.5680771939; 8778.50451751273	Model 1 is definitely better	1.01; 1.00; 1.00	Yes, but uncertainty in the root
7	GPSC7	166	18	5.13251	0.202	-1.06e+03 [-1.08e+03;-1.03e+03],	1830.51	1761.2	1881.47	120.27	586.27; 683.71; 710.43	-1.24e+03 [-1.28e+03;-1.20e+03],	2.85e+00 [2.25e+00;3.49e+00],	1.07e+00 [8.08e-01;1.39e+00],	6.67e+02 [4.92e+02;8.99e+02],	2650.64749040484; 2883.51849771424	Model 1 is definitely better	1.00; 1.00; 1.00	Yes, but uncertainty in the root
8	GPSC8	390	19.25	3.35913	0.924	-1.74e+03 [-1.78e+03;-1.70e+03],	1887.27	1793.22	1929.72	136.5	901.00; 901.00; 901.00	-2.70e+03 [-2.77e+03;-2.64e+03],	2.06e+00 [1.76e+00;2.39e+00],	1.37e+00 [1.09e+00;1.70e+00],	3.77e+02 [3.15e+02;4.54e+02],	4760.3901379218; 5010.27109281644	Model 1 is definitely better	1.00; 1.00; 1.00	Yes
9	GPSC9	277	20.5	3.61058	0.86	-1.63e+03 [-1.67e+03;-1.59e+03],	1863.74	1763.1	1915.81	152.71	901.00; 646.17; 749.96	-2.12e+03 [-2.18e+03;-2.06e+03],	2.46e+00 [1.99e+00;2.97e+00],	1.40e+00 [1.05e+00;1.82e+00],	7.86e+02 [6.02e+02;9.89e+02],	4787.19617079638; 5718.43730132623	Model 1 is definitely better	1.01; 1.01; 1.01	Yes
10	GPSC10	287	16.9167	3.20686	0.936	-1.51e+03 [-1.56e+03;-1.46e+03],	1736.55	1368.7	1913.28	544.58	901.00; 901.00; 901.00	-2.13e+03 [-2.19e+03;-2.07e+03],	2.27e+00 [1.87e+00;2.71e+00],	1.36e+00 [9.95e-01;1.77e+00],	6.39e+02 [4.87e+02;7.99e+02],	5216.91982841684; 5367.0008218842	Model 1 is definitely better	1.00; 1.00; 1.00	Yes
11	GPSC11	228	17.1667	2.89385	1.002	-1.41e+03 [-1.45e+03;-1.37e+03],	1637.48	1327.95	1792.62	464.67	213.76; 261.70; 233.15	-1.70e+03 [-1.77e+03;-1.64e+03],	3.78e+00 [2.92e+00;4.74e+00],	1.60e+00 [1.14e+00;2.21e+00],	6.73e+02 [4.89e+02;9.19e+02],	4211.36862532304; 4227.62569204925	Model 1 is definitely better	1.00; 1.00; 1.00	Yes
12	GPSC12	205	21	4.89492	1.002	-1.10e+03 [-1.13e+03;-1.08e+03],	1452.92	1232.55	1603.43	370.88	411.60; 570.20; 518.96	-1.69e+03 [-1.73e+03;-1.65e+03],	1.29e+00 [1.02e+00;1.52e+00],	3.81e-01 [2.74e-01;5.07e-01],	1.43e+03 [1.09e+03;1.83e+03],	2709.08525146799; 3006.32741498405	Model 1 is definitely better	1.00; 1.00; 1.00	Yes
13	GPSC13	351	18.8333	2.97791	0.964	-2.13e+03 [-2.19e+03;-2.07e+03],	1387.27	752.64	1726.96	974.32	901.00; 901.00; 901.00	-2.78e+03 [-2.87e+03;-2.70e+03],	2.56e+00 [1.99e+00;3.16e+00],	1.63e+00 [1.18e+00;2.14e+00],	1.05e+03 [8.15e+02;1.38e+03],	7643.56691596094; 6994.98082802864	Model 1 is definitely better	1.00; 1.00; 1.00	Yes
14	GPSC14	338	17.75	2.60933	0.448	-1.86e+03 [-1.93e+03;-1.81e+03],	1857.74	1757.76	1907.98	150.22	901.00; 902.99; 901.00	-2.62e+03 [-2.70e+03;-2.57e+03],	2.23e+00 [1.79e+00;2.63e+00],	1.48e+00 [1.13e+00;1.87e+00],	8.95e+02 [7.16e+02;1.12e+03],	7022.13314685619; 8684.19169440604	Model 1 is definitely better	1.01; 1.01; 1.01	Yes, but uncertainty in the root
15	GPSC15	164	15.8333	2.40361	0.37	-9.35e+02 [-9.65e+02;-9.05e+02],	1776.42	1227.34	1935.37	708.03	901.00; 639.85; 901.00	-1.19e+03 [-1.29e+03;-1.12e+03],	1.73e+00 [9.59e-01;2.57e+00],	1.73e+00 [9.44e-01;2.62e+00],	5.54e+02 [3.39e+02;9.29e+02],	2641.54005992063; 3031.6146587048	Model 1 is definitely better	1.00; 1.00; 1.00	Yes, but uncertainty in the root
16	GPSC16	231	20	5.19379	0.95	-1.41e+03 [-1.46e+03;-1.38e+03],	1764.46	1639.84	1848.03	208.19	761.85; 901.00; 790.72	-1.86e+03 [-1.93e+03;-1.80e+03],	1.97e+00 [1.51e+00;2.48e+00],	9.14e-01 [6.60e-01;1.28e+00],	1.23e+03 [8.81e+02;1.63e+03],	4341.9475802061; 4491.85496082516	Model 1 is definitely better	1.00; 1.00; 1.00	Yes
17	GPSC17	320	10.9167	2.50879	0.206	-1.63e+03 [-1.68e+03;-1.59e+03],	1923.03	1869.14	1947.87	78.73	901.00; 946.20; 885.35	-2.50e+03 [-2.56e+03;-2.44e+03],	1.90e+00 [1.58e+00;2.24e+00],	1.01e+00 [7.85e-01;1.30e+00],	9.33e+02 [7.38e+02;1.17e+03],	5104.19141429593; 5739.74439462285	Model 1 is definitely better	1.00; 1.00; 1.00	Yes, but uncertainty in the root
18	GPSC18	228	23.5833	5.50447	0.766	-1.20e+03 [-1.24e+03;-1.16e+03],	1350.55	609.37	1691.58	1082.21	990.52; 901.00; 901.00	-1.56e+03 [-1.62e+03;-1.52e+03],	2.17e+00 [1.75e+00;2.62e+00],	1.54e+00 [1.15e+00;2.02e+00],	3.66e+02 [2.87e+02;4.64e+02],	3715.70930339321; 3484.01389003627	Model 1 is definitely worse	1.01; 1.01; 1.00	No, not better than random dates
19	GPSC19	118	19.1667	4.36428	0.976	-6.74e+02 [-7.00e+02;-6.56e+02],	1929.58	1893.21	1951.77	58.56	901.00; 901.00; 915.83	-8.10e+02 [-8.36e+02;-7.87e+02],	2.31e+00 [1.93e+00;2.71e+00],	7.83e-01 [5.57e-01;1.02e+00],	3.78e+02 [2.86e+02;4.96e+02],	1705.10567577855; 2959.21102493653	Model 1 is definitely better	1.00; 1.00; 1.00	Yes
20	GPSC20	92	17.8333	3.42791	0.458	-4.48e+02 [-4.87e+02;-4.19e+02],	-6034.17	-12199.3	-620.5	11578.8	5.82; 11.61; 3.19	-1.02e+03 [-1.09e+03;-9.16e+02],	2.36e-02 [9.01e-03;6.25e-02],	1.34e-02 [3.76e-03;4.03e-02],	3.09e+04 [8.39e+03;6.23e+04],	2250.85761251098; 2357.28935456981	Model 1 is definitely better	2.58; 2.39; 2.43	No, did not converge
21	GPSC21	242	12.8333	2.51353	0.216	-1.36e+03 [-1.42e+03;-1.31e+03],	1892.61	1759.61	1945.6	185.99	807.08; 768.71; 777.35	-1.74e+03 [-1.80e+03;-1.69e+03],	2.88e+00 [2.28e+00;3.49e+00],	2.12e+00 [1.50e+00;2.84e+00],	5.14e+02 [3.94e+02;6.74e+02],	5431.10721594523; 5546.8406321183	Model 1 is definitely better	1.01; 1.01; 1.01	Yes, but uncertainty in the root
22	GPSC22	240	14.75	2.20984	0.434	-1.29e+03 [-1.34e+03;-1.23e+03],	1796.57	1519.7	1907.6	387.9	901.00; 901.00; 901.00	-1.68e+03 [-1.75e+03;-1.62e+03],	2.87e+00 [2.17e+00;3.68e+00],	2.10e+00 [1.39e+00;2.99e+00],	4.26e+02 [3.06e+02;5.78e+02],	5684.69547747213; 4957.9391028749	Model 1 is definitely worse	1.00; 1.00; 1.00	No, not better than random dates
23	GPSC23	180	18.8333	4.84634	0.186	-1.09e+03 [-1.13e+03;-1.05e+03],	1860.88	1733.33	1912.28	178.95	1087.12; 901.00; 1111.31	-1.27e+03 [-1.33e+03;-1.22e+03],	3.04e+00 [2.24e+00;3.97e+00],	1.79e+00 [1.16e+00;2.73e+00],	4.51e+02 [3.11e+02;6.47e+02],	3740.22233137548; 3453.8447480958	Model 1 is definitely worse	1.00; 1.00; 1.00	No, not better than random dates
24	GPSC24	86	17.75	4.44164	0.61	-4.71e+02 [-4.89e+02;-4.55e+02],	1909.37	1864.38	1939.35	74.97	566.80; 748.43; 692.62	-5.27e+02 [-5.50e+02;-5.06e+02],	3.41e+00 [2.71e+00;4.15e+00],	1.09e+00 [7.54e-01;1.50e+00],	1.83e+02 [1.31e+02;2.53e+02],	1183.25450023068; 1420.06456333732	Model 1 is definitely better	1.00; 1.00; 1.00	Yes
25	GPSC25	112	18.25	2.13118	0.658	-5.21e+02 [-5.43e+02;-5.05e+02],	1952.84	1931.36	1967.47	36.11	812.06; 984.64; 901.00	-7.46e+02 [-7.75e+02;-7.21e+02],	2.30e+00 [1.75e+00;2.83e+00],	5.72e-01 [3.94e-01;8.21e-01],	3.09e+02 [2.23e+02;4.14e+02],	1301.23002868484; 1982.8755646956	Model 1 is definitely better	1.00; 1.01; 1.00	Yes
26	GPSC26	195	11.5	2.68529	0.956	-8.68e+02 [-8.96e+02;-8.43e+02],	1934.49	1905.68	1955.5	49.82	901.00; 901.00; 805.81	-1.30e+03 [-1.34e+03;-1.27e+03],	2.25e+00 [1.93e+00;2.60e+00],	6.73e-01 [4.74e-01;9.02e-01],	3.01e+02 [2.33e+02;3.82e+02],	2270.19787595969; 2617.0223446088	Model 1 is definitely better	1.00; 1.00; 1.00	Yes
27	GPSC27	118	16.75	5.20173	0.972	-6.87e+02 [-7.14e+02;-6.66e+02],	1797.41	1670.82	1878.86	208.04	971.87; 901.00; 1067.96	-7.91e+02 [-8.22e+02;-7.64e+02],	2.18e+00 [1.72e+00;2.68e+00],	1.13e+00 [8.21e-01;1.54e+00],	3.21e+02 [2.36e+02;4.26e+02],	1869.86178305834; 2144.06633218074	Model 1 is definitely better	1.01; 1.01; 1.00	Yes
30	GPSC30	120	14.4167	2.67562	0.222	-6.30e+02 [-6.71e+02;-5.96e+02],	1839.85	1689.71	1911.98	222.27	737.23; 797.46; 901.00	-8.09e+02 [-8.64e+02;-7.67e+02],	1.92e+00 [1.20e+00;2.72e+00],	1.29e+00 [6.80e-01;2.15e+00],	3.39e+02 [2.18e+02;5.36e+02],	2823.10315445752; 2782.51749422897	Model 1 is definitely worse	1.00; 1.00; 1.00	No, not better than random dates
31	GPSC31	111	18	3.91721	0.724	-5.35e+02 [-5.60e+02;-5.15e+02],	1814.44	1702.83	1882.67	179.84	901.00; 901.00; 901.00	-7.12e+02 [-7.51e+02;-6.81e+02],	1.44e+00 [1.05e+00;1.85e+00],	7.05e-01 [4.54e-01;1.06e+00],	2.41e+02 [1.70e+02;3.51e+02],	1503.73941624516; 1696.98778339411	Model 1 is definitely better	1.00; 1.00; 1.00	Yes
32	GPSC32	124	16.6667	4.74085	1.002	-6.65e+02 [-6.88e+02;-6.47e+02],	1291.74	892.61	1556.15	663.54	901.00; 577.49; 825.63	-8.71e+02 [-9.03e+02;-8.41e+02],	1.62e+00 [1.29e+00;2.00e+00],	5.90e-01 [4.22e-01;8.11e-01],	4.46e+02 [3.24e+02;6.06e+02],	1677.70640511708; 2117.47495279204	Model 1 is definitely better	1.00; 1.00; 1.00	Yes
33	GPSC33	170	9.25	2.07533	0.46	-7.68e+02 [-8.00e+02;-7.45e+02],	1906.83	1854.93	1942.19	87.26	517.58; 580.52; 582.74	-1.28e+03 [-1.36e+03;-1.22e+03],	1.46e+00 [9.62e-01;1.99e+00],	4.59e-01 [2.78e-01;7.19e-01],	7.46e+02 [5.03e+02;1.12e+03],	2232.60870813449; 2117.66845200708	Model 1 is definitely worse	1.00; 1.00; 1.01	No, not better than random dates
34	GPSC34	151	11.4167	2.05101	0.97	-8.11e+02 [-8.41e+02;-7.78e+02],	1892.22	1717.56	1966.05	248.49	845.98; 873.97; 1064.00	-8.53e+02 [-9.09e+02;-8.06e+02],	5.15e+00 [3.67e+00;6.99e+00],	5.02e+00 [3.21e+00;7.43e+00],	1.10e+02 [7.41e+01;1.61e+02],	2672.10284529745; 3029.2236129582	Model 1 is definitely better	1.00; 1.00; 1.00	Yes
37	GPSC37	148	9.33333	2.0339	1	-8.38e+02 [-8.90e+02;-8.00e+02],	1696.26	1369.67	1858.94	489.27	326.41; 392.17; 294.30	-1.07e+03 [-1.15e+03;-9.99e+02],	2.20e+00 [1.30e+00;3.29e+00],	1.23e+00 [6.36e-01;2.13e+00],	5.56e+02 [3.16e+02;9.53e+02],	3505.89738329256; 3152.69365155485	Model 1 is definitely worse	1.00; 1.00; 1.00	No, not better than random dates
38	GPSC38	92	15.75	3.60607	0.678	-5.11e+02 [-5.31e+02;-4.94e+02],	1898.18	1850.64	1927.32	76.68	906.52; 1045.08; 901.00	-6.26e+02 [-6.55e+02;-6.00e+02],	2.13e+00 [1.56e+00;2.74e+00],	5.76e-01 [3.73e-01;8.95e-01],	3.66e+02 [2.45e+02;5.33e+02],	1285.72298660512; 1356.73707073699	Model 1 is definitely better	1.02; 1.01; 1.01	Yes
39	GPSC39	67	16	3.89412	0.6332	-4.50e+02 [-4.77e+02;-4.28e+02],	1958.08	1914.67	1979.33	64.66	901.00; 901.00; 901.00	-4.03e+02 [-4.44e+02;-3.68e+02],	4.56e+00 [2.56e+00;7.16e+00],	2.92e+00 [1.44e+00;5.29e+00],	1.74e+02 [9.02e+01;3.19e+02],	1483.87005506143; 2034.41311701503	Model 1 is definitely better	1.00; 1.00; 1.00	Yes
40	GPSC40	112	16.5833	2.17471	0.784	-5.87e+02 [-6.14e+02;-5.56e+02],	1845.02	1582.37	1951.58	369.21	761.86; 766.40; 562.41	-6.41e+02 [-7.17e+02;-5.87e+02],	3.84e+00 [1.93e+00;6.08e+00],	3.13e+00 [1.30e+00;5.30e+00],	1.25e+02 [6.74e+01;2.31e+02],	1981.3647062573; 2033.8253853153	Model 1 is definitely better	1.00; 1.00; 1.03	Yes
41	GPSC41	125	7.5	2.04343	1.002	-6.44e+02 [-6.69e+02;-6.27e+02],	1839.63	1757.18	1900.84	143.66	417.64; 598.73; 515.31	-8.26e+02 [-8.61e+02;-7.97e+02],	3.14e+00 [2.38e+00;3.80e+00],	9.41e-01 [6.47e-01;1.30e+00],	2.90e+02 [2.13e+02;3.94e+02],	1610.7036272146; 2609.89088767383	Model 1 is definitely better	1.01; 1.00; 1.01	Yes
43	GPSC43	111	19.4167	3.39858	0.424	-5.61e+02 [-5.87e+02;-5.42e+02],	1873.98	1822.91	1911.61	88.7	749.29; 792.04; 769.31	-7.73e+02 [-8.08e+02;-7.43e+02],	1.78e+00 [1.33e+00;2.23e+00],	5.83e-01 [3.60e-01;8.58e-01],	4.19e+02 [2.86e+02;5.88e+02],	1547.38849936; 1774.91190660679	Model 1 is definitely better	1.00; 1.00; 1.00	Yes, but uncertainty in the root
47	GPSC47	101	19.75	3.64476	0.586	-5.25e+02 [-5.49e+02;-5.08e+02],	1895.07	1816.07	1937.83	121.76	633.58; 678.92; 734.26	-6.56e+02 [-6.82e+02;-6.35e+02],	2.59e+00 [2.03e+00;3.13e+00],	9.32e-01 [6.42e-01;1.33e+00],	2.61e+02 [1.94e+02;3.48e+02],	1443.78455559893; 1895.49406045235	Model 1 is definitely better	1.00; 1.00; 1.00	Yes
48	GPSC48	83	15.0833	2.75232	0.8912	-3.80e+02 [-4.02e+02;-3.64e+02],	1742.44	1553.57	1856.9	303.33	901.00; 791.58; 791.52	-5.16e+02 [-5.40e+02;-4.96e+02],	2.09e+00 [1.58e+00;2.60e+00],	9.10e-01 [6.28e-01;1.28e+00],	2.01e+02 [1.43e+02;2.88e+02],	1048.62097270134; 1524.27369889171	Model 1 is definitely better	1.00; 1.01; 1.00	Yes
50	GPSC50	61	16.5	5.80541	0.9996	-4.24e+02 [-4.42e+02;-4.09e+02],	1806.46	1676.15	1885.11	208.96	444.72; 464.44; 483.48	-4.06e+02 [-4.31e+02;-3.83e+02],	3.06e+00 [2.09e+00;4.26e+00],	1.16e+00 [7.17e-01;1.84e+00],	3.29e+02 [2.00e+02;5.23e+02],	1068.47783495417; 1904.47069185432	Model 1 is definitely better	1.00; 1.00; 1.00	Yes
51	GPSC51	94	15.25	2.83197	1.002	-4.11e+02 [-4.27e+02;-3.98e+02],	1887.13	1838.52	1916.43	77.91	465.48; 901.00; 551.04	-6.79e+02 [-7.15e+02;-6.53e+02],	1.41e+00 [9.86e-01;1.78e+00],	1.13e-03 [0.00e+00;0.00e+00],	5.58e+02 [3.78e+02;8.25e+02],	952.31351330956; 1265.82374034066	Model 1 is definitely better	1.00; 1.06; 1.01	Yes
52	GPSC52	100	9.25	2.20923	1.002	-5.28e+02 [-5.59e+02;-5.06e+02],	1803.04	1658.37	1891.61	233.24	558.27; 737.84; 543.59	-6.32e+02 [-6.66e+02;-6.01e+02],	3.20e+00 [2.33e+00;4.21e+00],	1.28e+00 [7.38e-01;2.09e+00],	2.23e+02 [1.42e+02;3.20e+02],	1764.332553857; 2305.65974127791	Model 1 is definitely better	1.00; 1.00; 1.00	Yes
53	GPSC53	99	17.0833	2.49674	0.312	-4.35e+02 [-4.58e+02;-4.08e+02],	1686.33	746.51	1917.96	1171.45	502.30; 535.55; 277.32	-6.72e+02 [-8.06e+02;-5.88e+02],	9.03e-01 [2.00e-01;1.94e+00],	8.83e-01 [1.65e-01;2.03e+00],	4.33e+02 [1.36e+02;1.30e+03],	1511.55968137636; 1540.77906138596	Model 1 is definitely better	1.02; 1.01; 1.15	Yes, but uncertainty in the root
54	GPSC54	97	10.5	2.70913	0.742	-4.93e+02 [-5.13e+02;-4.75e+02],	1855.62	1765.68	1911.99	146.31	499.60; 569.05; 478.54	-6.98e+02 [-7.45e+02;-6.62e+02],	1.38e+00 [8.38e-01;1.96e+00],	4.64e-01 [2.74e-01;7.42e-01],	5.50e+02 [3.35e+02;8.74e+02],	1239.39458841652; 1358.37368563001	Model 1 is definitely better	1.01; 1.00; 1.01	Yes
55	GPSC55	90	8	1.5988	1.0002	-3.57e+02 [-3.75e+02;-3.42e+02],	1930.55	1890.67	1959.06	68.39	868.72; 901.00; 1002.86	-4.88e+02 [-5.04e+02;-4.72e+02],	2.43e+00 [2.03e+00;2.92e+00],	5.74e-01 [0.00e+00;1.20e+00],	8.89e+01 [6.68e+01;1.16e+02],	920.637117930989; 1608.84263834023	Model 1 is definitely better	1.01; 1.00; 1.01	Yes
56	GPSC56	92	15.8333	2.98752	1.0002	-4.51e+02 [-4.72e+02;-4.35e+02],	1053.56	236.05	1514.92	1278.87	901.00; 954.88; 901.00	-6.27e+02 [-6.68e+02;-5.93e+02],	1.13e+00 [7.40e-01;1.57e+00],	4.96e-01 [2.95e-01;7.82e-01],	3.71e+02 [2.36e+02;5.82e+02],	1194.54569826543; 1385.14131756732	Model 1 is definitely better	1.00; 1.00; 1.00	Yes
57	GPSC57	56	12.8333	2.49475	0.3832	-3.41e+02 [-3.58e+02;-3.27e+02],	1708.94	1398.88	1859.17	460.29	174.05; 241.24; 132.96	-3.95e+02 [-4.37e+02;-3.62e+02],	1.63e+00 [7.60e-01;2.75e+00],	5.56e-01 [2.37e-01;1.06e+00],	5.19e+02 [2.51e+02;1.06e+03],	885.758004562431; 944.924975508964	Model 1 is definitely better	1.01; 1.01; 1.00	No ESS <200
58	GPSC58	88	9.41667	1.02392	0.4904	-3.23e+02 [-3.38e+02;-3.10e+02],	1934.27	1838.33	1978.59	140.26	901.00; 901.00; 901.00	-4.09e+02 [-4.56e+02;-3.73e+02],	3.77e+00 [2.14e+00;5.81e+00],	3.96e+00 [2.07e+00;6.62e+00],	4.23e+01 [2.50e+01;7.25e+01],	814.071502555105; 1010.83208085096	Model 1 is definitely better	1.01; 1.01; 1.02	Yes, but uncertainty in the root
61	GPSC61	71	16.0833	3.03769	0.9746	-4.37e+02 [-4.54e+02;-4.23e+02],	1689.88	1486.57	1805.66	319.09	721.25; 777.28; 968.10	-5.14e+02 [-5.49e+02;-4.86e+02],	1.52e+00 [9.34e-01;2.15e+00],	4.86e-01 [2.80e-01;7.50e-01],	5.85e+02 [3.52e+02;9.76e+02],	1063.97439131162; 1133.47508207147	Model 1 is definitely better	1.00; 1.00; 1.00	Yes
62	GPSC62	79	6.66667	0.84617	0.8228	-3.67e+02 [-3.88e+02;-3.43e+02],	1966.09	1897.11	1995.49	98.38	901.00; 901.00; 901.00	-3.31e+02 [-3.89e+02;-2.85e+02],	9.38e+00 [4.37e+00;1.63e+01],	8.92e+00 [3.43e+00;1.75e+01],	2.76e+01 [1.34e+01;5.64e+01],	1221.59541443855; 1180.05870384039	Model 1 is definitely worse	1.00; 1.00; 1.00	No, not better than random dates
65	GPSC65	73	9.5	2.63805	0.1106	-3.48e+02 [-3.66e+02;-3.29e+02],	1856.82	1334.7	1977.64	642.94	625.49; 669.32; 380.93	-4.62e+02 [-5.26e+02;-4.18e+02],	1.30e+00 [5.24e-01;2.30e+00],	1.61e+00 [6.30e-01;3.00e+00],	2.46e+02 [1.15e+02;5.54e+02],	1027.48679804731; 1070.18547104687	Model 1 is definitely better	1.01; 1.01; 1.07	Yes, but uncertainty in the root
67	GPSC67	61	16.1667	2.86601	0.9816	-3.46e+02 [-3.63e+02;-3.32e+02],	1798.72	1225.59	1914.25	688.66	273.56; 348.96; 76.67	-4.36e+02 [-5.29e+02;-3.97e+02],	1.31e+00 [2.71e-01;2.23e+00],	4.13e-01 [9.08e-02;7.98e-01],	6.25e+02 [2.56e+02;2.30e+03],	924.211860299266; 961.495441641801	Model 1 is definitely better	1.01; 1.01; 1.12	No ESS <200
68	GPSC68	66	17	3.01194	0.3082	-3.94e+02 [-4.11e+02;-3.80e+02],	1959.66	1935.7	1974.41	38.71	799.39; 901.00; 901.00	-4.36e+02 [-4.63e+02;-4.14e+02],	3.34e+00 [2.27e+00;4.49e+00],	9.11e-01 [5.47e-01;1.41e+00],	3.09e+02 [1.99e+02;4.84e+02],	985.061042396173; 1085.55606079318	Model 1 is definitely better	1.00; 1.00; 1.00	Yes, but uncertainty in the root
70	GPSC70	62	9.33333	2.5312	1.0002	-3.01e+02 [-3.19e+02;-2.88e+02],	1798.28	1658.39	1881.75	223.36	901.00; 901.00; 901.00	-3.79e+02 [-4.03e+02;-3.61e+02],	1.98e+00 [1.39e+00;2.57e+00],	6.76e-01 [4.11e-01;1.06e+00],	1.89e+02 [1.22e+02;2.88e+02],	803.26849079888; 1102.72710197247	Model 1 is definitely better	1.00; 1.00; 1.00	Yes
72	GPSC72	57	7	1.58161	0.4102	-2.69e+02 [-2.87e+02;-2.53e+02],	1900.78	1800.81	1957.47	156.66	901.00; 760.09; 901.00	-2.69e+02 [-3.02e+02;-2.40e+02],	5.58e+00 [3.14e+00;8.72e+00],	3.46e+00 [1.54e+00;6.63e+00],	4.69e+01 [2.45e+01;8.50e+01],	812.090413980178; 851.568502597996	Model 1 is definitely better	1.01; 1.01; 1.01	Yes, but uncertainty in the root
76	GPSC76	37	19.8333	6.05946	0.9948	-2.45e+02 [-2.64e+02;-2.27e+02],	1892.54	1761.42	1959.51	198.09	901.00; 901.00; 901.00	-1.92e+02 [-2.22e+02;-1.68e+02],	4.67e+00 [2.22e+00;7.85e+00],	2.76e+00 [9.78e-01;5.67e+00],	8.48e+01 [3.52e+01;1.88e+02],	821.662715522223; 667.951790131555	Model 1 is definitely worse	1.00; 1.00; 1.01	No, not better than random dates
77	GPSC77	56	9.33333	2.59583	0.3086	-3.31e+02 [-3.50e+02;-3.17e+02],	1931.2	1837.98	1970.38	132.4	346.55; 385.85; 358.64	-3.82e+02 [-4.30e+02;-3.47e+02],	2.37e+00 [9.69e-01;4.06e+00],	7.99e-01 [3.21e-01;1.54e+00],	4.15e+02 [1.90e+02;9.57e+02],	896.225845649103; 971.916894130366	Model 1 is definitely better	1.01; 1.01; 1.09	Yes, but uncertainty in the root
78	GPSC78	55	2.16667	0.475208	0.551	-1.83e+02 [-1.96e+02;-1.69e+02],	1815.49	1553.61	1955.39	401.78	18.64; 16.89; 8.48	-2.82e+02 [-3.36e+02;-2.28e+02],	1.43e+00 [4.67e-01;3.49e+00],	1.22e+00 [3.52e-01;3.26e+00],	7.82e+01 [2.41e+01;1.94e+02],	532.450260068975; 569.718395600075	Model 1 is definitely better	1.04; 1.03; 1.12	No ESS <200
79	GPSC79	52	8.58333	2.15004	0.4982	-2.64e+02 [-2.82e+02;-2.52e+02],	1889.29	1579.61	1967.69	388.08	215.99; 901.00; 28.44	-4.00e+02 [-4.75e+02;-3.54e+02],	7.16e-01 [1.46e-01;1.44e+00],	8.68e-02 [0.00e+00;4.07e-01],	1.16e+03 [3.56e+02;4.08e+03],	771.61715399525; 1009.75139906844	Model 1 is definitely better	1.01; 1.01; 1.04	No ESS <200
80	GPSC80	50	4.5	0.834482	0.2536	-2.06e+02 [-2.22e+02;-1.90e+02],	1996.63	1974.45	2004.87	30.42	901.00; 901.00; 789.26	-1.77e+02 [-2.18e+02;-1.45e+02],	8.77e+00 [3.70e+00;1.61e+01],	8.88e+00 [3.07e+00;1.86e+01],	1.47e+01 [6.66e+00;3.32e+01],	641.935837327912; 785.503674622025	Model 1 is definitely better	1.00; 1.00; 1.00	Yes, but uncertainty in the root
81	GPSC81	38	6.08333	1.70083	1.0002	-1.86e+02 [-1.96e+02;-1.78e+02],	1825.25	1554.79	1917.11	362.32	244.75; 707.40; 180.71	-2.27e+02 [-2.65e+02;-2.05e+02],	2.28e+00 [7.98e-01;3.80e+00],	4.57e-02 [0.00e+00;5.61e-01],	1.91e+02 [8.64e+01;4.78e+02],	467.967673323446; 684.608649046101	Model 1 is definitely better	1.01; 1.00; 1.01	No ESS <200
90	GPSC90	39	9.25	2.65427	0.906	-2.34e+02 [-2.52e+02;-2.22e+02],	1357.38	274.54	1813.4	1538.86	321.59; 425.72; 206.17	-2.70e+02 [-3.14e+02;-2.37e+02],	1.24e+00 [3.58e-01;2.58e+00],	5.75e-01 [1.59e-01;1.36e+00],	5.32e+02 [1.74e+02;1.44e+03],	687.693252007559; 653.22097140006	Model 1 is definitely worse	1.02; 1.01; 1.09	No, not better than random dates
91	GPSC91	27	10.75	2.40702	0.638	-1.36e+02 [-1.52e+02;-1.22e+02],	-1462.01	-7887.46	1924.53	9811.99	18.77; 16.49; 3.56	-2.04e+02 [-2.56e+02;-1.25e+02],	5.26e-01 [2.28e-02;3.20e+00],	5.05e-01 [1.93e-02;3.43e+00],	2.28e+03 [4.49e+01;7.80e+03],	656.976156421016; 489.404061666073	Model 1 is definitely worse	1.70; 1.58; 7.50	No, did not converge
93	GPSC93	38	7.66667	1.97112	0.7152	-1.85e+02 [-1.98e+02;-1.76e+02],	1968.19	1932.71	1988.3	55.59	580.08; 764.62; 659.55	-2.32e+02 [-2.57e+02;-2.11e+02],	2.31e+00 [1.20e+00;3.72e+00],	2.95e-01 [0.00e+00;1.03e+00],	2.07e+02 [1.01e+02;4.02e+02],	447.284657979863; 902.366337392394	Model 1 is definitely better	1.00; 1.00; 1.01	Yes
94	GPSC94	37	17.25	2.53784	0.3184	-2.01e+02 [-2.16e+02;-1.83e+02],	1755.55	1064.17	1991.06	926.89	177.42; 173.88; 31.83	-2.26e+02 [-2.94e+02;-1.52e+02],	2.21e+00 [1.86e-01;9.30e+00],	2.41e+00 [1.58e-01;1.09e+01],	3.48e+02 [2.45e+01;1.35e+03],	757.179797148149; 636.686158274734	Model 1 is definitely worse	1.02; 1.01; 2.37	No, did not converge
97	GPSC97	23	11.5833	5.02027	0.996	-1.28e+02 [-1.46e+02;-1.16e+02],	1976.79	1945.36	1991.51	46.15	901.00; 901.00; 901.00	-8.69e+01 [-9.92e+01;-7.07e+01],	5.19e+00 [2.84e+00;1.04e+01],	3.70e+00 [1.30e+00;9.76e+00],	2.05e+01 [8.09e+00;4.10e+01],	483.166280102446; 582.386174824319	Model 1 is definitely better	1.01; 1.00; 1.00	Yes
103	GPSC103	32	4.83333	0.939715	0.9934	-1.18e+02 [-1.27e+02;-1.11e+02],	1982.15	1955.68	1994.21	38.53	901.00; 901.00; 654.92	-1.51e+02 [-1.75e+02;-1.35e+02],	3.18e+00 [1.44e+00;4.93e+00],	1.42e-03 [0.00e+00;0.00e+00],	5.26e+01 [2.47e+01;1.15e+02],	284.762386386748; 313.272544271978	Model 1 is definitely better	1.00; 1.10; 1.02	Yes
105	GPSC105	30	4	1.01483	0.529	-1.93e+02 [-2.28e+02;-1.75e+02],	1489.74	-599.19	1983.11	2582.3	171.05; 259.52; 10.30	-2.23e+02 [-2.96e+02;-1.55e+02],	1.39e+00 [5.57e-02;6.49e+00],	8.50e-01 [2.26e-02;4.89e+00],	1.84e+03 [7.38e+01;1.03e+04],	1190.90909956561; 1232.70343427284	Model 1 is definitely better	1.46; 1.38; 1.69	No, did not converge
108	GPSC108	29	14.6667	3.49947	0.996	-1.18e+02 [-1.33e+02;-1.03e+02],	1903.18	1704.53	1970.76	266.23	901.00; 901.00; 734.60	-1.28e+02 [-1.62e+02;-1.09e+02],	2.35e+00 [6.96e-01;4.28e+00],	1.59e+00 [0.00e+00;4.00e+00],	4.16e+01 [1.62e+01;1.20e+02],	479.490914846791; 411.446438693325	Model 1 is definitely worse	1.00; 1.00; 1.02	No, not better than random dates
115	GPSC115	26	6.25	1.7892	1.0002	-1.28e+02 [-1.36e+02;-1.21e+02],	1919.63	1792.78	1964.77	171.99	455.18; 901.00; 332.32	-1.45e+02 [-1.71e+02;-1.29e+02],	2.90e+00 [1.03e+00;4.89e+00],	6.79e-04 [0.00e+00;1.45e-09],	1.41e+02 [5.65e+01;3.75e+02],	322.180606060767; 1218.2742017903	Model 1 is definitely better	1.03; 1.11; 1.42	No, did not converge
117	GPSC117	26	5.91667	2.12198	0.8772	-1.44e+02 [-1.52e+02;-1.37e+02],	1977.5	1917.97	1999.92	81.95	901.00; 901.00; 901.00	-8.84e+01 [-1.17e+02;-6.83e+01],	7.68e+00 [2.54e+00;1.59e+01],	7.97e+00 [2.31e+00;1.84e+01],	1.49e+01 [5.03e+00;4.33e+01],	340.882107822333; 356.451312411757	Model 1 is definitely better	1.00; 1.00; 1.00	Yes
131	GPSC131	22	9.33333	2.11565	0.666	-1.28e+02 [-1.41e+02;-1.20e+02],	1865.78	1190.49	1982.85	792.36	196.14; 317.31; 57.52	-1.28e+02 [-1.79e+02;-1.00e+02],	2.93e+00 [2.17e-01;7.01e+00],	9.52e-01 [6.07e-02;3.17e+00],	3.03e+02 [4.14e+01;1.64e+03],	522.409209611022; 424.788065442293	Model 1 is definitely worse	5.81; 5.22; 9.97	No, did not converge

## Sheet: GPS accessions
ID	STUDY_ID	ERS	ERR	ASSEMBLY_ACC	CONTIG_ACC	Extended metadata
20925_3#41	PRJEB3084	ERS1207554	ERR1756426	GCA_901293045	CAAWLA010000001-CAAWLA010000029	Gladstone, Lo et al, 2019. EBioMedicine
19341_3#29	PRJEB3084	ERS1021118	ERR1453677	GCA_901310775	CAAZAS010000001-CAAZAS010000027	Gladstone, Lo et al, 2019. EBioMedicine
19341_2#166	PRJEB3084	ERS1021047	ERR1453633	GCA_901307215	CAAYNF010000001-CAAYNF010000033	Gladstone, Lo et al, 2019. EBioMedicine
11658_1#81	PRJEB3084	ERS355882	ERR433847	GCA_901214415	CAAKVH010000001-CAAKVH010000021	Gladstone, Lo et al, 2019. EBioMedicine
11791_1#49	PRJEB3084	ERS355856	ERR438992	GCA_901224115	CAAMGT010000001-CAAMGT010000051	Gladstone, Lo et al, 2019. EBioMedicine
19341_3#22	PRJEB3084	ERS1021105	ERR1453670	GCA_901310145	CAAYYM010000001-CAAYYM010000043	Gladstone, Lo et al, 2019. EBioMedicine
11658_1#89	PRJEB3084	ERS355892	ERR433854	GCA_901214615	CAAKWD010000001-CAAKWD010000046	Gladstone, Lo et al, 2019. EBioMedicine
15682_2#72	PRJEB3084	ERS629135	ERR884465	GCA_901315885	CAAZUE010000001-CAAZUE010000031	Gladstone, Lo et al, 2019. EBioMedicine
15682_2#71	PRJEB3084	ERS629134	ERR884464	GCA_901315785	CAAZTW010000001-CAAZTW010000019	Gladstone, Lo et al, 2019. EBioMedicine
15682_1#78	PRJEB3084	ERS629028	ERR884376	GCA_901266365	CAASNE010000001-CAASNE010000018	Gladstone, Lo et al, 2019. EBioMedicine
15682_2#40	PRJEB3084	ERS629103	ERR884433	GCA_901276665	CAAUAV010000001-CAAUAV010000039	Gladstone, Lo et al, 2019. EBioMedicine
15682_2#26	PRJEB3084	ERS629089	ERR884419	GCA_901274275	CAATRO010000001-CAATRO010000051	Gladstone, Lo et al, 2019. EBioMedicine
22841_2#179	PRJEB3084	ERS1699655	ERR2090910	GCA_901316665	CAAZXD010000001-CAAZXD010000017	Gladstone, Lo et al, 2019. EBioMedicine
21127_1#38	PRJEB3084	ERS1299778	ERR1788236	GCA_901332705	CABCGP010000001-CABCGP010000014	Gladstone, Lo et al, 2019. EBioMedicine
21053_8#187	PRJEB3084	ERS1299381	ERR1788198	GCA_901300355	CAAXMX010000001-CAAXMX010000013	Gladstone, Lo et al, 2019. EBioMedicine
15608_4#71	PRJEB3084	ERS628865	ERR876689	GCA_901246275	CAAPNZ010000001-CAAPNZ010000017	Gladstone, Lo et al, 2019. EBioMedicine
15682_2#48	PRJEB3084	ERS629111	ERR884441	GCA_901314365	CAAZOK010000001-CAAZOK010000013	Gladstone, Lo et al, 2019. EBioMedicine
15608_3#18	PRJEB3084	ERS628719	ERR876543	GCA_901311335	CAAZCY010000001-CAAZCY010000024	Gladstone, Lo et al, 2019. EBioMedicine
15608_2#71	PRJEB3084	ERS628664	ERR876501	GCA_901307805	CAAYPO010000001-CAAYPO010000018	Gladstone, Lo et al, 2019. EBioMedicine
15608_2#69	PRJEB3084	ERS628662	ERR876499	GCA_901307925	CAAYPW010000001-CAAYPW010000017	Gladstone, Lo et al, 2019. EBioMedicine
15277_1#7	PRJEB3084	ERS558048	ERR845740	GCA_901340065	CABDIX010000001-CABDIX010000029	Gladstone, Lo et al, 2019. EBioMedicine
14673_3#61	PRJEB3084	ERS558270	ERR742562	GCA_901254405	CAAQTD010000001-CAAQTD010000019	Gladstone, Lo et al, 2019. EBioMedicine
14673_3#52	PRJEB3084	ERS558261	ERR742553	GCA_901252595	CAAQMH010000001-CAAQMH010000013	Gladstone, Lo et al, 2019. EBioMedicine
14412_1#65	PRJEB3084	ERS508800	ERR714602	GCA_901224965	CAAMJX010000001-CAAMJX010000019	Gladstone, Lo et al, 2019. EBioMedicine
12837_4#38	PRJEB3084	ERS428891	ERR568724	GCA_901231875	CAANKT010000001-CAANKT010000020	Gladstone, Lo et al, 2019. EBioMedicine
11657_2#45	PRJEB3084	ERS322622	ERR433559	GCA_901263985	CAASDZ010000001-CAASDZ010000087	Gladstone, Lo et al, 2019. EBioMedicine
17175_8#9	PRJEB3084	ERS708457	ERR1066293	GCA_901234175	CAANTI010000001-CAANTI010000034	Gladstone, Lo et al, 2019. EBioMedicine
11658_8#4	PRJEB3084	ERS356464	ERR433945	GCA_900053495	FHHJ02000001-FHHJ02000031	Gladstone, Lo et al, 2019. EBioMedicine
17175_7#77	PRJEB3084	ERS708412	ERR1066270	GCA_901231015	CAANHI010000001-CAANHI010000032	Gladstone, Lo et al, 2019. EBioMedicine
12837_5#73	PRJEB3084	ERS429014	ERR570472	GCA_901251265	CAAQGY010000001-CAAQGY010000066	Gladstone, Lo et al, 2019. EBioMedicine
19341_3#80	PRJEB3084	ERS1021194	ERR1453728	GCA_901290795	CAAWCI010000001-CAAWCI010000021	Gladstone, Lo et al, 2019. EBioMedicine
19341_3#17	PRJEB3084	ERS1021100	ERR1453665	GCA_901309815	CAAYWZ010000001-CAAYWZ010000023	Gladstone, Lo et al, 2019. EBioMedicine
18090_2#6	PRJEB3084	ERS740839	ERR1214514	GCA_901285125	CAAVGT010000001-CAAVGT010000024	Gladstone, Lo et al, 2019. EBioMedicine
19341_2#94	PRJEB3084	ERS1021033	ERR1453561	GCA_901301895	CAAXSW010000001-CAAXSW010000015	Gladstone, Lo et al, 2019. EBioMedicine
18090_2#54	PRJEB3084	ERS740746	ERR1214562	GCA_901327125	CABBLE010000001-CABBLE010000017	Gladstone, Lo et al, 2019. EBioMedicine
18090_2#49	PRJEB3084	ERS740735	ERR1214557	GCA_901326725	CABBJO010000001-CABBJO010000016	Gladstone, Lo et al, 2019. EBioMedicine
18090_2#163	PRJEB3084	ERS740908	ERR1214671	GCA_901287035	CAAVNY010000001-CAAVNY010000019	Gladstone, Lo et al, 2019. EBioMedicine
19341_2#84	PRJEB3084	ERS1021014	ERR1453551	GCA_901334895	CABCOZ010000001-CABCOZ010000023	Gladstone, Lo et al, 2019. EBioMedicine
15608_3#88	PRJEB3084	ERS628789	ERR876613	GCA_901229465	CAANBE010000001-CAANBE010000031	Gladstone, Lo et al, 2019. EBioMedicine
24775_1#63	PRJEB3084	ERS2553028	ERR2667091	GCA_901290095	CAAVZR010000001-CAAVZR010000043	Gladstone, Lo et al, 2019. EBioMedicine
22841_4#151	PRJEB3084	ERS1699350	ERR2091260	GCA_901335145	CABCPU010000001-CABCPU010000027	Gladstone, Lo et al, 2019. EBioMedicine
22841_3#155	PRJEB3084	ERS1699828	ERR2091076	GCA_901330285	CABBXE010000001-CABBXE010000030	Gladstone, Lo et al, 2019. EBioMedicine
22841_3#116	PRJEB3084	ERS1699787	ERR2091037	GCA_901327475	CABBMM010000001-CABBMM010000031	Gladstone, Lo et al, 2019. EBioMedicine
22841_2#8	PRJEB3084	ERS1699466	ERR2090739	GCA_901335245	CABCQI010000001-CABCQI010000027	Gladstone, Lo et al, 2019. EBioMedicine
22841_2#161	PRJEB3084	ERS1699637	ERR2090892	GCA_901315355	CAAZSH010000001-CAAZSH010000043	Gladstone, Lo et al, 2019. EBioMedicine
22027_1#73	PRJEB3084	ERS1813979	ERR2089693	GCA_901302535	CAAXVJ010000001-CAAXVJ010000029	Gladstone, Lo et al, 2019. EBioMedicine
15378_2#47	PRJEB3084	ERS627093	ERR862305	GCA_901341495	CABDOK010000001-CABDOK010000047	Gladstone, Lo et al, 2019. EBioMedicine
19341_2#130	PRJEB3084	ERS1021121	ERR1453597	GCA_901304435	CAAYCN010000001-CAAYCN010000019	Gladstone, Lo et al, 2019. EBioMedicine
19341_3#73	PRJEB3084	ERS1021187	ERR1453721	GCA_901314265	CAAZOB010000001-CAAZOB010000026	Gladstone, Lo et al, 2019. EBioMedicine
14673_2#75	PRJEB3084	ERS558189	ERR742487	GCA_901239115	CAAOMD010000001-CAAOMD010000036	Gladstone, Lo et al, 2019. EBioMedicine
14673_2#44	PRJEB3084	ERS558158	ERR742460	GCA_901232635	CAANNR010000001-CAANNR010000022	Gladstone, Lo et al, 2019. EBioMedicine
22027_1#155	PRJEB3084	ERS1814148	ERR2089775	GCA_901310535	CAAYZT010000001-CAAYZT010000053	Gladstone, Lo et al, 2019. EBioMedicine
19341_2#140	PRJEB3084	ERS1021148	ERR1453607	GCA_901305155	CAAYFI010000001-CAAYFI010000020	Gladstone, Lo et al, 2019. EBioMedicine
19341_2#114	PRJEB3084	ERS1021081	ERR1453581	GCA_901303375	CAAXYD010000001-CAAXYD010000032	Gladstone, Lo et al, 2019. EBioMedicine
19341_2#113	PRJEB3084	ERS1021079	ERR1453580	GCA_901303215	CAAXXY010000001-CAAXXY010000031	Gladstone, Lo et al, 2019. EBioMedicine
19341_2#112	PRJEB3084	ERS1021077	ERR1453579	GCA_901303095	CAAXXL010000001-CAAXXL010000034	Gladstone, Lo et al, 2019. EBioMedicine
15608_3#90	PRJEB3084	ERS628791	ERR876615	GCA_901229975	CAANDC010000001-CAANDC010000039	Gladstone, Lo et al, 2019. EBioMedicine
19341_2#147	PRJEB3084	ERS1021164	ERR1453614	GCA_901305675	CAAYHE010000001-CAAYHE010000027	Gladstone, Lo et al, 2019. EBioMedicine
19341_2#106	PRJEB3084	ERS1021060	ERR1453573	GCA_901302715	CAAXWC010000001-CAAXWC010000042	Gladstone, Lo et al, 2019. EBioMedicine
19341_3#18	PRJEB3084	ERS1021101	ERR1453666	GCA_901309895	CAAYXQ010000001-CAAYXQ010000017	Gladstone, Lo et al, 2019. EBioMedicine
19341_2#134	PRJEB3084	ERS1021135	ERR1453601	GCA_901304715	CAAYDU010000001-CAAYDU010000035	Gladstone, Lo et al, 2019. EBioMedicine
19341_3#120	PRJEB3084	ERS1021234	ERR1453768	GCA_901327715	CABBNI010000001-CABBNI010000013	Gladstone, Lo et al, 2019. EBioMedicine
18090_2#185	PRJEB3084	ERS740930	ERR1214693	GCA_901287345	CAAVPM010000001-CAAVPM010000031	Gladstone, Lo et al, 2019. EBioMedicine
15608_3#87	PRJEB3084	ERS628788	ERR876612	GCA_901229315	CAANAC010000001-CAANAC010000026	Gladstone, Lo et al, 2019. EBioMedicine
15608_3#84	PRJEB3084	ERS628785	ERR876609	GCA_901228585	CAAMXU010000001-CAAMXU010000021	Gladstone, Lo et al, 2019. EBioMedicine
15608_3#62	PRJEB3084	ERS628763	ERR876587	GCA_901223555	CAAMEN010000001-CAAMEN010000030	Gladstone, Lo et al, 2019. EBioMedicine
18090_2#7	PRJEB3084	ERS740841	ERR1214515	GCA_901285095	CAAVGU010000001-CAAVGU010000020	Gladstone, Lo et al, 2019. EBioMedicine
15682_1#48	PRJEB3084	ERS628985	ERR884346	GCA_901260555	CAARQR010000001-CAARQR010000039	Gladstone, Lo et al, 2019. EBioMedicine
19341_2#180	PRJEB3084	ERS1021067	ERR1453647	GCA_901308335	CAAYRO010000001-CAAYRO010000027	Gladstone, Lo et al, 2019. EBioMedicine
18090_2#55	PRJEB3084	ERS740747	ERR1214563	GCA_901327265	CABBLQ010000001-CABBLQ010000017	Gladstone, Lo et al, 2019. EBioMedicine
18090_2#51	PRJEB3084	ERS740739	ERR1214559	GCA_901326885	CABBKE010000001-CABBKE010000013	Gladstone, Lo et al, 2019. EBioMedicine
18090_2#48	PRJEB3084	ERS740733	ERR1214556	GCA_901326615	CABBJE010000001-CABBJE010000022	Gladstone, Lo et al, 2019. EBioMedicine
18090_2#151	PRJEB3084	ERS740896	ERR1214659	GCA_901286775	CAAVMZ010000001-CAAVMZ010000020	Gladstone, Lo et al, 2019. EBioMedicine
18090_2#37	PRJEB3084	ERS740711	ERR1214545	GCA_901325825	CABBGC010000001-CABBGC010000030	Gladstone, Lo et al, 2019. EBioMedicine
24775_1#55	PRJEB3084	ERS2553020	ERR2667083	GCA_901289805	CAAVYQ010000001-CAAVYQ010000023	Gladstone, Lo et al, 2019. EBioMedicine
19341_2#144	PRJEB3084	ERS1021156	ERR1453611	GCA_901305435	CAAYGI010000001-CAAYGI010000036	Gladstone, Lo et al, 2019. EBioMedicine
19341_2#97	PRJEB3084	ERS1021039	ERR1453564	GCA_901302115	CAAXTS010000001-CAAXTS010000033	Gladstone, Lo et al, 2019. EBioMedicine
21053_8#144	PRJEB3084	ERS1299886	ERR1788155	GCA_901297965	CAAXEB010000001-CAAXEB010000015	Gladstone, Lo et al, 2019. EBioMedicine
14913_6#73	PRJEB3084	ERS566936	ERR774262	GCA_901339465	CABDGO010000001-CABDGO010000024	Gladstone, Lo et al, 2019. EBioMedicine
19084_8#164	PRJEB3084	ERS1021650	ERR1422677	GCA_901294985	CAAWSL010000001-CAAWSL010000046	Gladstone, Lo et al, 2019. EBioMedicine
15608_2#85	PRJEB3084	ERS628678	ERR876515	GCA_901309005	CAAYTY010000001-CAAYTY010000058	Gladstone, Lo et al, 2019. EBioMedicine
14673_3#81	PRJEB3084	ERS558290	ERR742582	GCA_901258435	CAARIU010000001-CAARIU010000048	Gladstone, Lo et al, 2019. EBioMedicine
14673_3#3	PRJEB3084	ERS558212	ERR742506	GCA_901243745	CAAPEI010000001-CAAPEI010000060	Gladstone, Lo et al, 2019. EBioMedicine
14673_3#22	PRJEB3084	ERS558231	ERR742525	GCA_901246935	CAAPQL010000001-CAAPQL010000057	Gladstone, Lo et al, 2019. EBioMedicine
14673_2#72	PRJEB3084	ERS558186	ERR742484	GCA_901238315	CAAOJI010000001-CAAOJI010000052	Gladstone, Lo et al, 2019. EBioMedicine
14673_1#53	PRJEB3084	ERS558072	ERR742378	GCA_901322455	CABATG010000001-CABATG010000055	Gladstone, Lo et al, 2019. EBioMedicine
12299_1#51	PRJEB3084	ERS394357	ERR506030	GCA_901261725	CAARVG010000001-CAARVG010000056	Gladstone, Lo et al, 2019. EBioMedicine
12299_1#30	PRJEB3084	ERS394336	ERR506013	GCA_901259405	CAARML010000001-CAARML010000055	Gladstone, Lo et al, 2019. EBioMedicine
11826_1#74	PRJEB3084	ERS322522	ERR449260	GCA_901244215	CAAPGC010000001-CAAPGC010000058	Gladstone, Lo et al, 2019. EBioMedicine
11826_1#49	PRJEB3084	ERS322495	ERR449235	GCA_901241225	CAAOUE010000001-CAAOUE010000053	Gladstone, Lo et al, 2019. EBioMedicine
11826_1#18	PRJEB3084	ERS322462	ERR449206	GCA_901237995	CAAOIE010000001-CAAOIE010000067	Gladstone, Lo et al, 2019. EBioMedicine
11658_2#51	PRJEB3084	ERS356530	ERR433903	GCA_900053525	FHIJ02000001-FHIJ02000056	Gladstone, Lo et al, 2019. EBioMedicine
11658_1#12	PRJEB3084	ERS322729	ERR433781	GCA_901213385	CAAKRP010000001-CAAKRP010000057	Gladstone, Lo et al, 2019. EBioMedicine
11657_4#14	PRJEB3084	ERS356313	ERR433614	GCA_900043735	FFSA02000001-FFSA02000055	Gladstone, Lo et al, 2019. EBioMedicine
11657_2#22	PRJEB3084	ERS322571	ERR433542	GCA_901262335	CAARXU010000001-CAARXU010000072	Gladstone, Lo et al, 2019. EBioMedicine
11511_7#9	PRJEB3084	ERS322318	ERR425363	GCA_901234765	CAANVR010000001-CAANVR010000048	Gladstone, Lo et al, 2019. EBioMedicine
11511_7#54	PRJEB3084	ERS322403	ERR425406	GCA_901240685	CAAOSF010000001-CAAOSF010000060	Gladstone, Lo et al, 2019. EBioMedicine
11658_1#86	PRJEB3084	ERS355888	ERR433851	GCA_901214545	CAAKVT010000001-CAAKVT010000036	Gladstone, Lo et al, 2019. EBioMedicine
19341_3#55	PRJEB3084	ERS1021167	ERR1453703	GCA_901312885	CAAZIV010000001-CAAZIV010000045	Gladstone, Lo et al, 2019. EBioMedicine
15608_2#92	PRJEB3084	ERS628707	ERR876522	GCA_901309625	CAAYWK010000001-CAAYWK010000053	Gladstone, Lo et al, 2019. EBioMedicine
11822_1#26	PRJEB3084	ERS322329	ERR449117	GCA_901227115	CAAMSE010000001-CAAMSE010000057	Gladstone, Lo et al, 2019. EBioMedicine
11511_7#81	PRJEB3084	ERS322432	ERR425433	GCA_901244925	CAAPIT010000001-CAAPIT010000061	Gladstone, Lo et al, 2019. EBioMedicine
11511_7#5	PRJEB3084	ERS322304	ERR425360	GCA_901234295	CAANTV010000001-CAANTV010000052	Gladstone, Lo et al, 2019. EBioMedicine
19341_2#151	PRJEB3084	ERS1021017	ERR1453618	GCA_901306015	CAAYIQ010000001-CAAYIQ010000030	Gladstone, Lo et al, 2019. EBioMedicine
19341_2#122	PRJEB3084	ERS1021096	ERR1453589	GCA_901303855	CAAYAK010000001-CAAYAK010000021	Gladstone, Lo et al, 2019. EBioMedicine
18090_2#117	PRJEB3084	ERS740862	ERR1214625	GCA_901286075	CAAVKM010000001-CAAVKM010000026	Gladstone, Lo et al, 2019. EBioMedicine
18090_2#144	PRJEB3084	ERS740889	ERR1214652	GCA_901286615	CAAVMN010000001-CAAVMN010000024	Gladstone, Lo et al, 2019. EBioMedicine
18090_2#9	PRJEB3084	ERS740845	ERR1214517	GCA_901285175	CAAVHB010000001-CAAVHB010000022	Gladstone, Lo et al, 2019. EBioMedicine
19341_2#170	PRJEB3084	ERS1021053	ERR1453637	GCA_901307535	CAAYOK010000001-CAAYOK010000032	Gladstone, Lo et al, 2019. EBioMedicine
18090_2#18	PRJEB3084	ERS740674	ERR1214526	GCA_901285365	CAAVHU010000001-CAAVHU010000020	Gladstone, Lo et al, 2019. EBioMedicine
15608_3#73	PRJEB3084	ERS628774	ERR876598	GCA_901225995	CAAMNU010000001-CAAMNU010000049	Gladstone, Lo et al, 2019. EBioMedicine
18090_2#123	PRJEB3084	ERS740868	ERR1214631	GCA_901286235	CAAVLC010000001-CAAVLC010000032	Gladstone, Lo et al, 2019. EBioMedicine
19341_3#72	PRJEB3084	ERS1021186	ERR1453720	GCA_901314215	CAAZNX010000001-CAAZNX010000021	Gladstone, Lo et al, 2019. EBioMedicine
22841_2#3	PRJEB3084	ERS1699461	ERR2090734	GCA_901334875	CABCOX010000001-CABCOX010000038	Gladstone, Lo et al, 2019. EBioMedicine
14673_2#51	PRJEB3084	ERS558165	ERR742466	GCA_901234045	CAANSV010000001-CAANSV010000039	Gladstone, Lo et al, 2019. EBioMedicine
11679_1#38	PRJEB3084	ERS356448	ERR434002	GCA_900064805	FHGX02000001-FHGX02000052	Gladstone, Lo et al, 2019. EBioMedicine
19341_3#78	PRJEB3084	ERS1021192	ERR1453726	GCA_901290695	CAAWBZ010000001-CAAWBZ010000026	Gladstone, Lo et al, 2019. EBioMedicine
15682_2#61	PRJEB3084	ERS629124	ERR884454	GCA_901315115	CAAZRH010000001-CAAZRH010000026	Gladstone, Lo et al, 2019. EBioMedicine
15682_2#22	PRJEB3084	ERS629085	ERR884415	GCA_901273505	CAATOR010000001-CAATOR010000047	Gladstone, Lo et al, 2019. EBioMedicine
15682_1#75	PRJEB3084	ERS629023	ERR884373	GCA_901265975	CAASLQ010000001-CAASLQ010000029	Gladstone, Lo et al, 2019. EBioMedicine
15682_2#66	PRJEB3084	ERS629129	ERR884459	GCA_901315595	CAAZTD010000001-CAAZTD010000036	Gladstone, Lo et al, 2019. EBioMedicine
15682_2#29	PRJEB3084	ERS629092	ERR884422	GCA_901274865	CAATTW010000001-CAATTW010000043	Gladstone, Lo et al, 2019. EBioMedicine
18090_2#8	PRJEB3084	ERS740843	ERR1214516	GCA_901285145	CAAVHA010000001-CAAVHA010000029	Gladstone, Lo et al, 2019. EBioMedicine
22114_6#56	PRJEB3084	ERS1814049	ERR2089844	GCA_901316285	CAAZVP010000001-CAAZVP010000033	Gladstone, Lo et al, 2019. EBioMedicine
16288_8#87	PRJEB3084	ERS654064	ERR980355	GCA_901268925	CAASXD010000001-CAASXD010000052	Gladstone, Lo et al, 2019. EBioMedicine
14520_7#7	PRJEB3084	ERS525149	ERR730430	GCA_901281185	CAAUSE010000001-CAAUSE010000032	Gladstone, Lo et al, 2019. EBioMedicine
14673_2#92	PRJEB3084	ERS558206	ERR742502	GCA_901242945	CAAPAY010000001-CAAPAY010000050	Gladstone, Lo et al, 2019. EBioMedicine
11826_1#61	PRJEB3084	ERS322507	ERR449247	GCA_901242425	CAAOZF010000001-CAAOZF010000047	Gladstone, Lo et al, 2019. EBioMedicine
11822_1#67	PRJEB3084	ERS322523	ERR449156	GCA_901232845	CAANOQ010000001-CAANOQ010000055	Gladstone, Lo et al, 2019. EBioMedicine
11822_1#64	PRJEB3084	ERS322493	ERR449153	GCA_901232465	CAANMO010000001-CAANMO010000047	Gladstone, Lo et al, 2019. EBioMedicine
11822_1#62	PRJEB3084	ERS322457	ERR449151	GCA_901232035	CAANKZ010000001-CAANKZ010000061	Gladstone, Lo et al, 2019. EBioMedicine
11822_1#61	PRJEB3084	ERS322455	ERR449150	GCA_901231845	CAANKH010000001-CAANKH010000063	Gladstone, Lo et al, 2019. EBioMedicine
11657_2#78	PRJEB3084	ERS322664	ERR433592	GCA_901266855	CAASPD010000001-CAASPD010000062	Gladstone, Lo et al, 2019. EBioMedicine
11657_2#72	PRJEB3084	ERS322658	ERR433586	GCA_901266255	CAASNC010000001-CAASNC010000044	Gladstone, Lo et al, 2019. EBioMedicine
11511_7#72	PRJEB3084	ERS322421	ERR425424	GCA_901243155	CAAPBX010000001-CAAPBX010000054	Gladstone, Lo et al, 2019. EBioMedicine
11511_7#44	PRJEB3084	ERS322393	ERR425396	GCA_901239235	CAAOMV010000001-CAAOMV010000061	Gladstone, Lo et al, 2019. EBioMedicine
11511_7#41	PRJEB3084	ERS322389	ERR425394	GCA_901238855	CAAOLJ010000001-CAAOLJ010000065	Gladstone, Lo et al, 2019. EBioMedicine
18090_1#188	PRJEB3084	ERS740827	ERR1214508	GCA_901284985	CAAVGK010000001-CAAVGK010000031	Gladstone, Lo et al, 2019. EBioMedicine
22841_2#114	PRJEB3084	ERS1699586	ERR2090845	GCA_901311745	CAAZEI010000001-CAAZEI010000031	Gladstone, Lo et al, 2019. EBioMedicine
14555_4#44	PRJEB3084	ERS509031	ERR730619	GCA_901244575	CAAPHH010000001-CAAPHH010000318	Gladstone, Lo et al, 2019. EBioMedicine
22841_4#78	PRJEB3084	ERS1699277	ERR2091187	GCA_901287855	CAAVRF010000001-CAAVRF010000017	Gladstone, Lo et al, 2019. EBioMedicine
13414_1#60	PRJEB3084	ERS455056	ERR600118	GCA_900058985	FHPA02000001-FHPA02000026	Gladstone, Lo et al, 2019. EBioMedicine
18090_2#116	PRJEB3084	ERS740861	ERR1214624	GCA_901286085	CAAVKK010000001-CAAVKK010000036	Gladstone, Lo et al, 2019. EBioMedicine
15608_2#91	PRJEB3084	ERS628691	ERR876521	GCA_901309505	CAAYWD010000001-CAAYWD010000040	Gladstone, Lo et al, 2019. EBioMedicine
14673_1#80	PRJEB3084	ERS558099	ERR742405	GCA_900059365	FHUE02000001-FHUE02000039	Gladstone, Lo et al, 2019. EBioMedicine
12299_1#1	PRJEB3084	ERS394307	ERR505987	GCA_901256205	CAARAE010000001-CAARAE010000052	Gladstone, Lo et al, 2019. EBioMedicine
11826_1#23	PRJEB3084	ERS322468	ERR449211	GCA_901238595	CAAOKG010000001-CAAOKG010000042	Gladstone, Lo et al, 2019. EBioMedicine
22841_3#29	PRJEB3084	ERS1699695	ERR2090950	GCA_901319265	CABAHB010000001-CABAHB010000030	Gladstone, Lo et al, 2019. EBioMedicine
22841_3#181	PRJEB3084	ERS1699856	ERR2091102	GCA_901286095	CAAVKQ010000001-CAAVKQ010000033	Gladstone, Lo et al, 2019. EBioMedicine
22667_8#69	PRJEB3084	ERS1702510	ERR2090531	GCA_901331905	CABCDL010000001-CABCDL010000028	Gladstone, Lo et al, 2019. EBioMedicine
22027_1#159	PRJEB3084	ERS1814152	ERR2089779	GCA_901311035	CAAZBU010000001-CAAZBU010000020	Gladstone, Lo et al, 2019. EBioMedicine
18090_2#1	PRJEB3084	ERS740829	ERR1214509	GCA_901285005	CAAVGJ010000001-CAAVGJ010000020	Gladstone, Lo et al, 2019. EBioMedicine
19084_8#147	PRJEB3084	ERS1021633	ERR1422660	GCA_901294215	CAAWPG010000001-CAAWPG010000016	Gladstone, Lo et al, 2019. EBioMedicine
15277_1#16	PRJEB3084	ERS558160	ERR845749	GCA_901340105	CABDJB010000001-CABDJB010000026	Gladstone, Lo et al, 2019. EBioMedicine
14723_6#90	PRJEB3084	ERS559097	ERR751190	GCA_901233115	CAANPG010000001-CAANPG010000030	Gladstone, Lo et al, 2019. EBioMedicine
14723_6#79	PRJEB3084	ERS559086	ERR751180	GCA_901231275	CAANIC010000001-CAANIC010000022	Gladstone, Lo et al, 2019. EBioMedicine
13414_1#81	PRJEB3084	ERS455077	ERR600134	GCA_900061235	FHPP02000001-FHPP02000021	Gladstone, Lo et al, 2019. EBioMedicine
11822_1#25	PRJEB3084	ERS322327	ERR449116	GCA_901226945	CAAMRK010000001-CAAMRK010000018	Gladstone, Lo et al, 2019. EBioMedicine
11511_7#49	PRJEB3084	ERS322398	ERR425401	GCA_901239745	CAAOOT010000001-CAAOOT010000028	Gladstone, Lo et al, 2019. EBioMedicine
19084_8#179	PRJEB3084	ERS1021665	ERR1422692	GCA_901295675	CAAWUZ010000001-CAAWUZ010000027	Gladstone, Lo et al, 2019. EBioMedicine
19084_8#173	PRJEB3084	ERS1021659	ERR1422686	GCA_901295355	CAAWTT010000001-CAAWTT010000026	Gladstone, Lo et al, 2019. EBioMedicine
15277_1#6	PRJEB3084	ERS558046	ERR845739	GCA_901340015	CABDIT010000001-CABDIT010000066	Gladstone, Lo et al, 2019. EBioMedicine
14723_6#58	PRJEB3084	ERS559065	ERR751160	GCA_901227735	CAAMUM010000001-CAAMUM010000030	Gladstone, Lo et al, 2019. EBioMedicine
13710_2#56	PRJEB3084	ERS455377	ERR662444	GCA_901228875	CAAMYX010000001-CAAMYX010000031	Gladstone, Lo et al, 2019. EBioMedicine
12290_2#8	PRJEB3084	ERS394404	ERR501467	GCA_901267125	CAASQF010000001-CAASQF010000027	Gladstone, Lo et al, 2019. EBioMedicine
12290_2#13	PRJEB3084	ERS394409	ERR501472	GCA_901267455	CAASRK010000001-CAASRK010000028	Gladstone, Lo et al, 2019. EBioMedicine
9789_4#46	PRJEB3084	ERS215150	ERR316799	GCA_901219505	CAALOW010000001-CAALOW010000038	Gladstone, Lo et al, 2019. EBioMedicine
12290_3#24	PRJEB3084	ERS398811	ERR501564	GCA_901273335	CAATNY010000001-CAATNY010000041	Gladstone, Lo et al, 2019. EBioMedicine
18090_2#178	PRJEB3084	ERS740923	ERR1214686	GCA_901287305	CAAVPB010000001-CAAVPB010000035	Gladstone, Lo et al, 2019. EBioMedicine
15608_4#64	PRJEB3084	ERS628858	ERR876682	GCA_901244705	CAAPHX010000001-CAAPHX010000030	Gladstone, Lo et al, 2019. EBioMedicine
14723_6#72	PRJEB3084	ERS559079	ERR751173	GCA_901230065	CAANDN010000001-CAANDN010000044	Gladstone, Lo et al, 2019. EBioMedicine
15608_3#13	PRJEB3084	ERS628712	ERR876538	GCA_901310935	CAAZBD010000001-CAAZBD010000020	Gladstone, Lo et al, 2019. EBioMedicine
13710_1#40	PRJEB3084	ERS455364	ERR662356	GCA_901283515	CAAVBF010000001-CAAVBF010000038	Gladstone, Lo et al, 2019. EBioMedicine
11657_1#77	PRJEB3084	ERS322684	ERR433508	GCA_901257535	CAARFE010000001-CAARFE010000048	Gladstone, Lo et al, 2019. EBioMedicine
11658_2#89	PRJEB3084	ERS356345	ERR433934	GCA_900043795	FFTC02000001-FFTC02000066	Gladstone, Lo et al, 2019. EBioMedicine
18090_2#100	PRJEB3084	ERS740836	ERR1214608	GCA_901285715	CAAVJH010000001-CAAVJH010000037	Gladstone, Lo et al, 2019. EBioMedicine
19341_3#39	PRJEB3084	ERS1021136	ERR1453687	GCA_901311615	CAAZDX010000001-CAAZDX010000051	Gladstone, Lo et al, 2019. EBioMedicine
18090_2#182	PRJEB3084	ERS740927	ERR1214690	GCA_901287425	CAAVPP010000001-CAAVPP010000023	Gladstone, Lo et al, 2019. EBioMedicine
12291_5#17	PRJEB3084	ERS394233	ERR505819	GCA_901230955	CAANGV010000001-CAANGV010000058	Gladstone, Lo et al, 2019. EBioMedicine
11826_1#25	PRJEB3084	ERS322470	ERR449213	GCA_901238935	CAAOLP010000001-CAAOLP010000044	Gladstone, Lo et al, 2019. EBioMedicine
21127_1#5	PRJEB3084	ERS1299384	ERR1788204	GCA_901300715	CAAXOJ010000001-CAAXOJ010000020	Gladstone, Lo et al, 2019. EBioMedicine
11657_2#5	PRJEB3084	ERS322551	ERR433526	GCA_901260595	CAARQS010000001-CAARQS010000171	Gladstone, Lo et al, 2019. EBioMedicine
9789_2#82	PRJEB3084	ERS214997	ERR316653	GCA_901216985	CAALFE010000001-CAALFE010000054	Gladstone, Lo et al, 2019. EBioMedicine
17870_8#97	PRJEB3084	ERS725930	ERR1202357	GCA_901298625	CAAXGO010000001-CAAXGO010000020	Gladstone, Lo et al, 2019. EBioMedicine
12378_2#40	PRJEB3084	ERS399190	ERR516647	GCA_901268885	CAASWT010000001-CAASWT010000153	Gladstone, Lo et al, 2019. EBioMedicine
12290_2#64	PRJEB3084	ERS399189	ERR501523	GCA_901270575	CAATDK010000001-CAATDK010000071	Gladstone, Lo et al, 2019. EBioMedicine
12290_2#40	PRJEB3084	ERS398898	ERR501499	GCA_901269025	CAASXO010000001-CAASXO010000037	Gladstone, Lo et al, 2019. EBioMedicine
22841_2#57	PRJEB3084	ERS1699529	ERR2090788	GCA_901305875	CAAYIB010000001-CAAYIB010000011	Gladstone, Lo et al, 2019. EBioMedicine
22841_1#50	PRJEB3084	ERS1699138	ERR2090591	GCA_901295505	CAAWUM010000001-CAAWUM010000017	Gladstone, Lo et al, 2019. EBioMedicine
13414_2#21	PRJEB3084	ERS455112	ERR600160	GCA_900059325	FHQP02000001-FHQP02000036	Gladstone, Lo et al, 2019. EBioMedicine
21127_2#79	PRJEB3084	ERS1299855	ERR1788464	GCA_901313545	CAAZLF010000001-CAAZLF010000034	Gladstone, Lo et al, 2019. EBioMedicine
21127_2#51	PRJEB3084	ERS1299803	ERR1788436	GCA_901310885	CAAZBJ010000001-CAAZBJ010000036	Gladstone, Lo et al, 2019. EBioMedicine
21127_2#26	PRJEB3084	ERS1299800	ERR1788412	GCA_901309305	CAAYVF010000001-CAAYVF010000029	Gladstone, Lo et al, 2019. EBioMedicine
21999_8#98	PRJEB3084	ERS1813827	ERR2089543	GCA_901300255	CAAXMW010000001-CAAXMW010000023	Gladstone, Lo et al, 2019. EBioMedicine
21999_7#125	PRJEB3084	ERS1813669	ERR2089387	GCA_901331975	CABCDU010000001-CABCDU010000020	Gladstone, Lo et al, 2019. EBioMedicine
21999_8#79	PRJEB3084	ERS1813810	ERR2089524	GCA_901299235	CAAXIP010000001-CAAXIP010000019	Gladstone, Lo et al, 2019. EBioMedicine
19084_8#76	PRJEB3084	ERS1021562	ERR1422589	GCA_901329315	CABBTN010000001-CABBTN010000053	Gladstone, Lo et al, 2019. EBioMedicine
21127_2#37	PRJEB3084	ERS1299494	ERR1788423	GCA_901309855	CAAYXI010000001-CAAYXI010000021	Gladstone, Lo et al, 2019. EBioMedicine
21999_8#91	PRJEB3084	ERS1813823	ERR2089536	GCA_901299825	CAAXKU010000001-CAAXKU010000035	Gladstone, Lo et al, 2019. EBioMedicine
21999_7#149	PRJEB3084	ERS1813694	ERR2089411	GCA_901293775	CAAWNT010000001-CAAWNT010000029	Gladstone, Lo et al, 2019. EBioMedicine
21242_2#135	PRJEB3084	ERS1299863	ERR1795466	GCA_901328185	CABBPG010000001-CABBPG010000032	Gladstone, Lo et al, 2019. EBioMedicine
21127_2#60	PRJEB3084	ERS1299505	ERR1788445	GCA_901311895	CAAZFA010000001-CAAZFA010000032	Gladstone, Lo et al, 2019. EBioMedicine
21127_2#52	PRJEB3084	ERS1299501	ERR1788437	GCA_901311025	CAAZBT010000001-CAAZBT010000029	Gladstone, Lo et al, 2019. EBioMedicine
21127_2#140	PRJEB3084	ERS1299545	ERR1788525	GCA_901317675	CABAAZ010000001-CABAAZ010000025	Gladstone, Lo et al, 2019. EBioMedicine
21127_1#165	PRJEB3084	ERS1299684	ERR1788362	GCA_901305425	CAAYGJ010000001-CAAYGJ010000054	Gladstone, Lo et al, 2019. EBioMedicine
19341_3#92	PRJEB3084	ERS1021206	ERR1453740	GCA_901291745	CAAWGB010000001-CAAWGB010000019	Gladstone, Lo et al, 2019. EBioMedicine
11658_2#22	PRJEB3084	ERS356637	ERR433878	GCA_901215415	CAAKZD010000001-CAAKZD010000043	Gladstone, Lo et al, 2019. EBioMedicine
19183_3#46	PRJEB3084	ERS745546	ERR1430844	GCA_901298025	CAAXDV010000001-CAAXDV010000023	Gladstone, Lo et al, 2019. EBioMedicine
19183_3#6	PRJEB3084	ERS745506	ERR1430804	GCA_901296045	CAAWWK010000001-CAAWWK010000062	Gladstone, Lo et al, 2019. EBioMedicine
18090_2#90	PRJEB3084	ERS740814	ERR1214598	GCA_901329375	CABBTU010000001-CABBTU010000024	Gladstone, Lo et al, 2019. EBioMedicine
15608_4#5	PRJEB3084	ERS628799	ERR876623	GCA_901231235	CAANIP010000001-CAANIP010000043	Gladstone, Lo et al, 2019. EBioMedicine
15608_3#30	PRJEB3084	ERS628731	ERR876555	GCA_901312255	CAAZGK010000001-CAAZGK010000036	Gladstone, Lo et al, 2019. EBioMedicine
22114_6#76	PRJEB3084	ERS1814071	ERR2089864	GCA_901317555	CABAAM010000001-CABAAM010000026	Gladstone, Lo et al, 2019. EBioMedicine
15608_2#64	PRJEB3084	ERS628657	ERR876494	GCA_901307305	CAAYNO010000001-CAAYNO010000026	Gladstone, Lo et al, 2019. EBioMedicine
11822_1#76	PRJEB3084	ERS322540	ERR449165	GCA_901234205	CAANTK010000001-CAANTK010000034	Gladstone, Lo et al, 2019. EBioMedicine
11657_2#56	PRJEB3084	ERS322635	ERR433570	GCA_901265645	CAASKL010000001-CAASKL010000030	Gladstone, Lo et al, 2019. EBioMedicine
15378_3#81	PRJEB3084	ERS625509	ERR862434	GCA_901342545	CABDSJ010000001-CABDSJ010000034	Gladstone, Lo et al, 2019. EBioMedicine
15378_2#19	PRJEB3084	ERS625657	ERR862277	GCA_901340715	CABDLI010000001-CABDLI010000028	Gladstone, Lo et al, 2019. EBioMedicine
14936_5#8	PRJEB3084	ERS553379	ERR774574	GCA_901255755	CAAQYO010000001-CAAQYO010000026	Gladstone, Lo et al, 2019. EBioMedicine
19084_8#1	PRJEB3084	ERS1021487	ERR1422514	GCA_901291025	CAAWDI010000001-CAAWDI010000040	Gladstone, Lo et al, 2019. EBioMedicine
19084_7#182	PRJEB3084	ERS1021484	ERR1422511	GCA_901290845	CAAWCM010000001-CAAWCM010000045	Gladstone, Lo et al, 2019. EBioMedicine
19084_7#173	PRJEB3084	ERS1021475	ERR1422502	GCA_901290255	CAAWAK010000001-CAAWAK010000057	Gladstone, Lo et al, 2019. EBioMedicine
19084_7#162	PRJEB3084	ERS1021464	ERR1422491	GCA_901337975	CABDAW010000001-CABDAW010000064	Gladstone, Lo et al, 2019. EBioMedicine
19084_7#135	PRJEB3084	ERS1021437	ERR1422464	GCA_901337005	CABCXE010000001-CABCXE010000048	Gladstone, Lo et al, 2019. EBioMedicine
12291_4#12	PRJEB3084	ERS394138	ERR505729	GCA_901220325	CAALRX010000001-CAALRX010000046	Gladstone, Lo et al, 2019. EBioMedicine
12291_3#13	PRJEB3084	ERS394049	ERR505647	GCA_901216885	CAALES010000001-CAALES010000043	Gladstone, Lo et al, 2019. EBioMedicine
12291_1#77	PRJEB3084	ERS393930	ERR505534	GCA_901215855	CAALAV010000001-CAALAV010000067	Gladstone, Lo et al, 2019. EBioMedicine
11658_2#39	PRJEB3084	ERS356580	ERR433893	GCA_901215755	CAALAM010000001-CAALAM010000054	Gladstone, Lo et al, 2019. EBioMedicine
11511_8#74	PRJEB3084	ERS356628	ERR425509	GCA_901253805	CAAQQT010000001-CAAQQT010000049	Gladstone, Lo et al, 2019. EBioMedicine
11511_8#71	PRJEB3084	ERS356618	ERR425506	GCA_901253435	CAAQPL010000001-CAAQPL010000077	Gladstone, Lo et al, 2019. EBioMedicine
18090_5#42	PRJEB3084	ERS708283	ERR1214706	GCA_901287615	CAAVQH010000001-CAAVQH010000023	Gladstone, Lo et al, 2019. EBioMedicine
18090_5#35	PRJEB3084	ERS707673	ERR1214699	GCA_901287505	CAAVPU010000001-CAAVPU010000018	Gladstone, Lo et al, 2019. EBioMedicine
17175_8#74	PRJEB3084	ERS708397	ERR1066358	GCA_901243505	CAAPDF010000001-CAAPDF010000021	Gladstone, Lo et al, 2019. EBioMedicine
17175_4#77	PRJEB3084	ERS707853	ERR1065996	GCA_901271885	CAATIH010000001-CAATIH010000021	Gladstone, Lo et al, 2019. EBioMedicine
17150_6#53	PRJEB3084	ERS708534	ERR1065879	GCA_901254905	CAAQVB010000001-CAAQVB010000020	Gladstone, Lo et al, 2019. EBioMedicine
17138_4#10	PRJEB3084	ERS708647	ERR1065493	GCA_901330205	CABBWZ010000001-CABBWZ010000020	Gladstone, Lo et al, 2019. EBioMedicine
17138_3#80	PRJEB3084	ERS708600	ERR1065470	GCA_901328915	CABBRX010000001-CABBRX010000023	Gladstone, Lo et al, 2019. EBioMedicine
15874_1#24	PRJEB3084	ERS639039	ERR913504	GCA_901241715	CAAOWH010000001-CAAOWH010000027	Gladstone, Lo et al, 2019. EBioMedicine
15731_8#47	PRJEB3084	ERS638682	ERR900692	GCA_901319315	CABAHJ010000001-CABAHJ010000038	Gladstone, Lo et al, 2019. EBioMedicine
15731_8#43	PRJEB3084	ERS638678	ERR900688	GCA_901319045	CABAGG010000001-CABAGG010000025	Gladstone, Lo et al, 2019. EBioMedicine
14936_4#1	PRJEB3084	ERS566674	ERR774474	GCA_901235385	CAANYC010000001-CAANYC010000039	Gladstone, Lo et al, 2019. EBioMedicine
14913_7#90	PRJEB3084	ERS566668	ERR774374	GCA_901233915	CAANSJ010000001-CAANSJ010000033	Gladstone, Lo et al, 2019. EBioMedicine
14913_7#58	PRJEB3084	ERS566636	ERR774342	GCA_901227085	CAAMRU010000001-CAAMRU010000027	Gladstone, Lo et al, 2019. EBioMedicine
14913_7#54	PRJEB3084	ERS566632	ERR774338	GCA_901226195	CAAMOV010000001-CAAMOV010000029	Gladstone, Lo et al, 2019. EBioMedicine
14913_7#39	PRJEB3084	ERS566617	ERR774323	GCA_901223355	CAAMDN010000001-CAAMDN010000027	Gladstone, Lo et al, 2019. EBioMedicine
14913_7#30	PRJEB3084	ERS566608	ERR774314	GCA_901221685	CAALXG010000001-CAALXG010000033	Gladstone, Lo et al, 2019. EBioMedicine
14913_4#9	PRJEB3084	ERS566368	ERR774011	GCA_901273625	CAATPD010000001-CAATPD010000033	Gladstone, Lo et al, 2019. EBioMedicine
14913_3#84	PRJEB3084	ERS566469	ERR773992	GCA_901269975	CAATBG010000001-CAATBG010000033	Gladstone, Lo et al, 2019. EBioMedicine
14913_3#46	PRJEB3084	ERS566345	ERR773955	GCA_901263165	CAASAX010000001-CAASAX010000028	Gladstone, Lo et al, 2019. EBioMedicine
14913_3#14	PRJEB3084	ERS566307	ERR773923	GCA_901256685	CAARCF010000001-CAARCF010000032	Gladstone, Lo et al, 2019. EBioMedicine
14913_2#60	PRJEB3084	ERS566488	ERR773874	GCA_901246915	CAAPQK010000001-CAAPQK010000038	Gladstone, Lo et al, 2019. EBioMedicine
14566_5#82	PRJEB3084	ERS508845	ERR730842	GCA_901314645	CAAZPP010000001-CAAZPP010000017	Gladstone, Lo et al, 2019. EBioMedicine
14566_5#74	PRJEB3084	ERS508829	ERR730834	GCA_901313725	CAAZLY010000001-CAAZLY010000025	Gladstone, Lo et al, 2019. EBioMedicine
14566_4#85	PRJEB3084	ERS508765	ERR730750	GCA_901270685	CAATDV010000001-CAATDV010000023	Gladstone, Lo et al, 2019. EBioMedicine
14566_4#70	PRJEB3084	ERS508725	ERR730735	GCA_901267905	CAASSY010000001-CAASSY010000028	Gladstone, Lo et al, 2019. EBioMedicine
14566_4#46	PRJEB3084	ERS508660	ERR730711	GCA_901263455	CAASCA010000001-CAASCA010000022	Gladstone, Lo et al, 2019. EBioMedicine
14566_4#27	PRJEB3084	ERS508608	ERR730692	GCA_901259695	CAARNX010000001-CAARNX010000022	Gladstone, Lo et al, 2019. EBioMedicine
14555_4#71	PRJEB3084	ERS509086	ERR730641	GCA_901249695	CAAQBC010000001-CAAQBC010000036	Gladstone, Lo et al, 2019. EBioMedicine
14412_1#76	PRJEB3084	ERS508822	ERR714613	GCA_901227275	CAAMSQ010000001-CAAMSQ010000030	Gladstone, Lo et al, 2019. EBioMedicine
14410_8#93	PRJEB3084	ERS508576	ERR714535	GCA_901283785	CAAVCF010000001-CAAVCF010000031	Gladstone, Lo et al, 2019. EBioMedicine
14410_8#1	PRJEB3084	ERS508333	ERR714443	GCA_901280185	CAAUON010000001-CAAUON010000032	Gladstone, Lo et al, 2019. EBioMedicine
14257_1#55	PRJEB3084	ERS508456	ERR701832	GCA_901241985	CAAOXS010000001-CAAOXS010000031	Gladstone, Lo et al, 2019. EBioMedicine
13470_1#30	PRJEB3084	ERS464834	ERR646559	GCA_901279495	CAAULV010000001-CAAULV010000024	Gladstone, Lo et al, 2019. EBioMedicine
13415_8#71	PRJEB3084	ERS464779	ERR633093	GCA_901277485	CAAUDX010000001-CAAUDX010000023	Gladstone, Lo et al, 2019. EBioMedicine
13415_7#68	PRJEB3084	ERS464680	ERR632997	GCA_901261475	CAARUJ010000001-CAARUJ010000033	Gladstone, Lo et al, 2019. EBioMedicine
13415_7#56	PRJEB3084	ERS464668	ERR632985	GCA_901259095	CAARLE010000001-CAARLE010000029	Gladstone, Lo et al, 2019. EBioMedicine
13415_6#85	PRJEB3084	ERS464601	ERR600584	GCA_901247295	CAAPRR010000001-CAAPRR010000023	Gladstone, Lo et al, 2019. EBioMedicine
13415_6#78	PRJEB3084	ERS464594	ERR600577	GCA_901246165	CAAPNL010000001-CAAPNL010000025	Gladstone, Lo et al, 2019. EBioMedicine
13415_6#60	PRJEB3084	ERS464576	ERR600560	GCA_901243025	CAAPBL010000001-CAAPBL010000036	Gladstone, Lo et al, 2019. EBioMedicine
13415_5#2	PRJEB3084	ERS464375	ERR600407	GCA_901283765	CAAVCD010000001-CAAVCD010000024	Gladstone, Lo et al, 2019. EBioMedicine
13415_4#80	PRJEB3084	ERS464357	ERR600389	GCA_901283025	CAAUZH010000001-CAAUZH010000025	Gladstone, Lo et al, 2019. EBioMedicine
13414_8#41	PRJEB3084	ERS464223	ERR632908	GCA_901278105	CAAUGL010000001-CAAUGL010000032	Gladstone, Lo et al, 2019. EBioMedicine
12837_4#78	PRJEB3084	ERS428931	ERR570391	GCA_901238135	CAAOIL010000001-CAAOIL010000025	Gladstone, Lo et al, 2019. EBioMedicine
12837_3#84	PRJEB3084	ERS428849	ERR568685	GCA_901224895	CAAMJN010000001-CAAMJN010000036	Gladstone, Lo et al, 2019. EBioMedicine
12837_2#4	PRJEB3084	ERS428681	ERR568521	GCA_901215315	CAAKYU010000001-CAAKYU010000023	Gladstone, Lo et al, 2019. EBioMedicine
12291_6#5	PRJEB3084	ERS390645	ERR505896	GCA_901240535	CAAORT010000001-CAAORT010000030	Gladstone, Lo et al, 2019. EBioMedicine
12291_6#33	PRJEB3084	ERS390673	ERR505924	GCA_901245125	CAAPJM010000001-CAAPJM010000032	Gladstone, Lo et al, 2019. EBioMedicine
12162_1#72	PRJEB3084	ERS390807	ERR490776	GCA_901261375	CAARUH010000001-CAARUH010000032	Gladstone, Lo et al, 2019. EBioMedicine
12162_1#5	PRJEB3084	ERS390740	ERR490709	GCA_901248975	CAAPYH010000001-CAAPYH010000026	Gladstone, Lo et al, 2019. EBioMedicine
12162_1#49	PRJEB3084	ERS390784	ERR490753	GCA_901256865	CAARCM010000001-CAARCM010000032	Gladstone, Lo et al, 2019. EBioMedicine
12162_1#44	PRJEB3084	ERS390779	ERR490748	GCA_901255875	CAAQYT010000001-CAAQYT010000035	Gladstone, Lo et al, 2019. EBioMedicine
12162_1#40	PRJEB3084	ERS390775	ERR490744	GCA_901255115	CAAQWA010000001-CAAQWA010000025	Gladstone, Lo et al, 2019. EBioMedicine
12162_1#36	PRJEB3084	ERS390771	ERR490740	GCA_901254385	CAAQTE010000001-CAAQTE010000022	Gladstone, Lo et al, 2019. EBioMedicine
15682_1#68	PRJEB3084	ERS629014	ERR884366	GCA_901264485	CAASGB010000001-CAASGB010000037	Gladstone, Lo et al, 2019. EBioMedicine
14673_2#89	PRJEB3084	ERS558203	ERR742499	GCA_901242115	CAAOXX010000001-CAAOXX010000050	Gladstone, Lo et al, 2019. EBioMedicine
15531_6#81	PRJEB3084	ERS627267	ERR870273	GCA_901340445	CABDKG010000001-CABDKG010000035	Gladstone, Lo et al, 2019. EBioMedicine
16288_5#49	PRJEB3084	ERS653769	ERR980087	GCA_901239345	CAAOND010000001-CAAOND010000029	Gladstone, Lo et al, 2019. EBioMedicine
14673_4#24	PRJEB3084	ERS558328	ERR742620	GCA_900051225	FHVI02000001-FHVI02000064	Gladstone, Lo et al, 2019. EBioMedicine
22841_2#5	PRJEB3084	ERS1699463	ERR2090736	GCA_901334995	CABCPK010000001-CABCPK010000026	Gladstone, Lo et al, 2019. EBioMedicine
21999_8#12	PRJEB3084	ERS1813740	ERR2089457	GCA_901295935	CAAWWA010000001-CAAWWA010000026	Gladstone, Lo et al, 2019. EBioMedicine
21127_1#72	PRJEB3084	ERS1299661	ERR1788270	GCA_901334255	CABCMO010000001-CABCMO010000023	Gladstone, Lo et al, 2019. EBioMedicine
19084_8#177	PRJEB3084	ERS1021663	ERR1422690	GCA_901295545	CAAWUO010000001-CAAWUO010000029	Gladstone, Lo et al, 2019. EBioMedicine
14673_3#87	PRJEB3084	ERS558296	ERR742588	GCA_901259735	CAARNV010000001-CAARNV010000035	Gladstone, Lo et al, 2019. EBioMedicine
14673_3#66	PRJEB3084	ERS558275	ERR742567	GCA_901255515	CAAQXN010000001-CAAQXN010000032	Gladstone, Lo et al, 2019. EBioMedicine
14673_3#35	PRJEB3084	ERS558244	ERR742537	GCA_901249305	CAAPZQ010000001-CAAPZQ010000030	Gladstone, Lo et al, 2019. EBioMedicine
14673_1#68	PRJEB3084	ERS558087	ERR742393	GCA_901220525	CAALSU010000001-CAALSU010000028	Gladstone, Lo et al, 2019. EBioMedicine
13710_2#43	PRJEB3084	ERS455258	ERR662431	GCA_901226085	CAAMOL010000001-CAAMOL010000032	Gladstone, Lo et al, 2019. EBioMedicine
13710_1#52	PRJEB3084	ERS455022	ERR662368	GCA_901283955	CAAVCX010000001-CAAVCX010000037	Gladstone, Lo et al, 2019. EBioMedicine
13414_3#83	PRJEB3084	ERS455269	ERR600276	GCA_901269315	CAASYJ010000001-CAASYJ010000039	Gladstone, Lo et al, 2019. EBioMedicine
11893_8#30	PRJEB3084	ERS322443	ERR460207	GCA_901247505	CAAPSP010000001-CAAPSP010000026	Gladstone, Lo et al, 2019. EBioMedicine
11822_1#58	PRJEB3084	ERS322447	ERR449147	GCA_901231355	CAANIF010000001-CAANIF010000027	Gladstone, Lo et al, 2019. EBioMedicine
21053_8#151	PRJEB3084	ERS1299362	ERR1788162	GCA_901298355	CAAXFH010000001-CAAXFH010000036	Gladstone, Lo et al, 2019. EBioMedicine
22841_4#74	PRJEB3084	ERS1699273	ERR2091183	GCA_901287755	CAAVQU010000001-CAAVQU010000029	Gladstone, Lo et al, 2019. EBioMedicine
22841_4#35	PRJEB3084	ERS1699234	ERR2091144	GCA_901286985	CAAVOA010000001-CAAVOA010000027	Gladstone, Lo et al, 2019. EBioMedicine
22841_4#174	PRJEB3084	ERS1699374	ERR2091283	GCA_901336315	CABCUK010000001-CABCUK010000037	Gladstone, Lo et al, 2019. EBioMedicine
22841_2#25	PRJEB3084	ERS1699495	ERR2090756	GCA_901302625	CAAXVQ010000001-CAAXVQ010000024	Gladstone, Lo et al, 2019. EBioMedicine
22027_1#81	PRJEB3084	ERS1813985	ERR2089701	GCA_901303245	CAAXXV010000001-CAAXXV010000146	Gladstone, Lo et al, 2019. EBioMedicine
22027_1#166	PRJEB3084	ERS1814160	ERR2089786	GCA_901311595	CAAZDW010000001-CAAZDW010000029	Gladstone, Lo et al, 2019. EBioMedicine
22027_1#110	PRJEB3084	ERS1814103	ERR2089730	GCA_901305985	CAAYIR010000001-CAAYIR010000025	Gladstone, Lo et al, 2019. EBioMedicine
22841_2#127	PRJEB3084	ERS1699600	ERR2090858	GCA_901312605	CAAZHU010000001-CAAZHU010000017	Gladstone, Lo et al, 2019. EBioMedicine
22841_1#161	PRJEB3084	ERS1699440	ERR2090702	GCA_901332425	CABCFN010000001-CABCFN010000021	Gladstone, Lo et al, 2019. EBioMedicine
11826_1#26	PRJEB3084	ERS322471	ERR449214	GCA_901239065	CAAOMH010000001-CAAOMH010000023	Gladstone, Lo et al, 2019. EBioMedicine
17150_6#34	PRJEB3084	ERS708496	ERR1065860	GCA_901252175	CAAQKP010000001-CAAQKP010000023	Gladstone, Lo et al, 2019. EBioMedicine
17059_8#57	PRJEB3084	ERS707822	ERR1065353	GCA_901266315	CAASMT010000001-CAASMT010000024	Gladstone, Lo et al, 2019. EBioMedicine
17059_6#16	PRJEB3084	ERS707548	ERR1065127	GCA_901237805	CAAOHI010000001-CAAOHI010000022	Gladstone, Lo et al, 2019. EBioMedicine
15841_1#3	PRJEB3084	ERS638767	ERR908852	GCA_901321235	CABAOS010000001-CABAOS010000026	Gladstone, Lo et al, 2019. EBioMedicine
14913_4#39	PRJEB3084	ERS566467	ERR774041	GCA_901332075	CABCEA010000001-CABCEA010000024	Gladstone, Lo et al, 2019. EBioMedicine
13415_7#93	PRJEB3084	ERS464705	ERR633022	GCA_901265885	CAASLP010000001-CAASLP010000025	Gladstone, Lo et al, 2019. EBioMedicine
13415_7#5	PRJEB3084	ERS464617	ERR632964	GCA_901250435	CAAQEA010000001-CAAQEA010000021	Gladstone, Lo et al, 2019. EBioMedicine
15682_1#87	PRJEB3084	ERS629040	ERR884385	GCA_901268095	CAASTU010000001-CAASTU010000053	Gladstone, Lo et al, 2019. EBioMedicine
19084_8#99	PRJEB3084	ERS1021585	ERR1422612	GCA_901292845	CAAWKG010000001-CAAWKG010000024	Gladstone, Lo et al, 2019. EBioMedicine
19084_8#5	PRJEB3084	ERS1021491	ERR1422518	GCA_901291355	CAAWEO010000001-CAAWEO010000030	Gladstone, Lo et al, 2019. EBioMedicine
12838_1#75	PRJEB3084	ERS394073	ERR568764	GCA_901254315	CAAQSX010000001-CAAQSX010000059	Gladstone, Lo et al, 2019. EBioMedicine
11511_8#69	PRJEB3084	ERS356606	ERR425504	GCA_901253005	CAAQNV010000001-CAAQNV010000032	Gladstone, Lo et al, 2019. EBioMedicine
16288_8#65	PRJEB3084	ERS654042	ERR980337	GCA_901266775	CAASOJ010000001-CAASOJ010000043	Gladstone, Lo et al, 2019. EBioMedicine
16288_8#6	PRJEB3084	ERS653983	ERR980279	GCA_901258685	CAARKC010000001-CAARKC010000050	Gladstone, Lo et al, 2019. EBioMedicine
16288_4#53	PRJEB3084	ERS653690	ERR980009	GCA_901229035	CAAMZK010000001-CAAMZK010000054	Gladstone, Lo et al, 2019. EBioMedicine
16288_4#28	PRJEB3084	ERS653665	ERR979984	GCA_901225345	CAAMLI010000001-CAAMLI010000077	Gladstone, Lo et al, 2019. EBioMedicine
17794_8#86	PRJEB3084	ERS719892	ERR1192097	GCA_901320125	CABAKG010000001-CABAKG010000035	Gladstone, Lo et al, 2019. EBioMedicine
16399_7#18	PRJEB3084	ERS686145	ERR997639	GCA_901219225	CAALNX010000001-CAALNX010000040	Gladstone, Lo et al, 2019. EBioMedicine
16399_6#17	PRJEB3084	ERS686056	ERR997558	GCA_901325195	CABBDT010000001-CABBDT010000035	Gladstone, Lo et al, 2019. EBioMedicine
16399_5#67	PRJEB3084	ERS686022	ERR997528	GCA_901324135	CABAZT010000001-CABAZT010000037	Gladstone, Lo et al, 2019. EBioMedicine
16399_5#25	PRJEB3084	ERS686033	ERR997486	GCA_901272445	CAATKR010000001-CAATKR010000040	Gladstone, Lo et al, 2019. EBioMedicine
16399_5#24	PRJEB3084	ERS686027	ERR997485	GCA_901272285	CAATJY010000001-CAATJY010000039	Gladstone, Lo et al, 2019. EBioMedicine
16399_5#10	PRJEB3084	ERS685999	ERR997471	GCA_901270495	CAATDE010000001-CAATDE010000037	Gladstone, Lo et al, 2019. EBioMedicine
15531_7#28	PRJEB3084	ERS627309	ERR870314	GCA_901303815	CAAYAG010000001-CAAYAG010000056	Gladstone, Lo et al, 2019. EBioMedicine
14410_5#27	PRJEB3084	ERS497184	ERR714214	GCA_901265105	CAASIQ010000001-CAASIQ010000035	Gladstone, Lo et al, 2019. EBioMedicine
16399_5#8	PRJEB3084	ERS685997	ERR997469	GCA_901270305	CAATCQ010000001-CAATCQ010000049	Gladstone, Lo et al, 2019. EBioMedicine
15873_3#71	PRJEB3084	ERS654459	ERR913305	GCA_901310645	CAAZAI010000001-CAAZAI010000048	Gladstone, Lo et al, 2019. EBioMedicine
15873_3#63	PRJEB3084	ERS654451	ERR913297	GCA_901310105	CAAYYF010000001-CAAYYF010000053	Gladstone, Lo et al, 2019. EBioMedicine
15873_3#60	PRJEB3084	ERS654446	ERR913294	GCA_901309975	CAAYXO010000001-CAAYXO010000052	Gladstone, Lo et al, 2019. EBioMedicine
15873_3#57	PRJEB3084	ERS654443	ERR913291	GCA_901309715	CAAYWU010000001-CAAYWU010000047	Gladstone, Lo et al, 2019. EBioMedicine
15873_3#26	PRJEB3084	ERS654407	ERR913260	GCA_901307715	CAAYPD010000001-CAAYPD010000051	Gladstone, Lo et al, 2019. EBioMedicine
15873_2#47	PRJEB3084	ERS654332	ERR913199	GCA_901304875	CAAYEE010000001-CAAYEE010000050	Gladstone, Lo et al, 2019. EBioMedicine
15873_2#2	PRJEB3084	ERS654278	ERR913154	GCA_901301485	CAAXRG010000001-CAAXRG010000044	Gladstone, Lo et al, 2019. EBioMedicine
15873_2#16	PRJEB3084	ERS654296	ERR913168	GCA_901302465	CAAXVB010000001-CAAXVB010000054	Gladstone, Lo et al, 2019. EBioMedicine
15531_5#86	PRJEB3084	ERS627166	ERR870183	GCA_901274025	CAATQS010000001-CAATQS010000055	Gladstone, Lo et al, 2019. EBioMedicine
15531_4#51	PRJEB3084	ERS627023	ERR870053	GCA_901256575	CAARBN010000001-CAARBN010000051	Gladstone, Lo et al, 2019. EBioMedicine
15378_2#58	PRJEB3084	ERS627192	ERR862316	GCA_901341605	CABDOW010000001-CABDOW010000052	Gladstone, Lo et al, 2019. EBioMedicine
14520_5#90	PRJEB3084	ERS525107	ERR730323	GCA_901278305	CAAUHD010000001-CAAUHD010000055	Gladstone, Lo et al, 2019. EBioMedicine
14520_5#22	PRJEB3084	ERS524979	ERR730255	GCA_901270395	CAATCE010000001-CAATCE010000051	Gladstone, Lo et al, 2019. EBioMedicine
14410_4#78	PRJEB3084	ERS497401	ERR714180	GCA_901259665	CAARNJ010000001-CAARNJ010000044	Gladstone, Lo et al, 2019. EBioMedicine
19646_1#34	PRJEB3084	ERS745678	ERR1540704	GCA_901328865	CABBRU010000001-CABBRU010000024	Gladstone, Lo et al, 2019. EBioMedicine
19183_3#34	PRJEB3084	ERS745534	ERR1430832	GCA_901297375	CAAXBN010000001-CAAXBN010000014	Gladstone, Lo et al, 2019. EBioMedicine
16288_4#71	PRJEB3084	ERS653708	ERR980027	GCA_901231345	CAANHX010000001-CAANHX010000069	Gladstone, Lo et al, 2019. EBioMedicine
13414_3#77	PRJEB3084	ERS455263	ERR600274	GCA_901269005	CAASXJ010000001-CAASXJ010000033	Gladstone, Lo et al, 2019. EBioMedicine
18090_1#94	PRJEB3084	ERS740640	ERR1214414	GCA_901312195	CAAZGF010000001-CAAZGF010000038	Gladstone, Lo et al, 2019. EBioMedicine
18090_1#67	PRJEB3084	ERS740583	ERR1214387	GCA_901310635	CAAZAH010000001-CAAZAH010000037	Gladstone, Lo et al, 2019. EBioMedicine
16288_4#1	PRJEB3084	ERS653638	ERR979957	GCA_901222435	CAAMAB010000001-CAAMAB010000091	Gladstone, Lo et al, 2019. EBioMedicine
18090_1#76	PRJEB3084	ERS740600	ERR1214396	GCA_901311265	CAAZCR010000001-CAAZCR010000026	Gladstone, Lo et al, 2019. EBioMedicine
22841_4#150	PRJEB3084	ERS1699349	ERR2091259	GCA_901335015	CABCPM010000001-CABCPM010000016	Gladstone, Lo et al, 2019. EBioMedicine
9789_5#22	PRJEB3084	ERS215219	ERR316866	GCA_901222195	CAALZG010000001-CAALZG010000028	Gladstone, Lo et al, 2019. EBioMedicine
9789_3#80	PRJEB3084	ERS215088	ERR316742	GCA_901218415	CAALKO010000001-CAALKO010000061	Gladstone, Lo et al, 2019. EBioMedicine
18456_1#43	PRJEB3084	ERS725357	ERR1288852	GCA_901330785	CABBZF010000001-CABBZF010000021	Gladstone, Lo et al, 2019. EBioMedicine
18456_1#169	PRJEB3084	ERS725449	ERR1288978	GCA_901288575	CAAVTX010000001-CAAVTX010000027	Gladstone, Lo et al, 2019. EBioMedicine
18456_1#10	PRJEB3084	ERS725291	ERR1288819	GCA_901287905	CAAVRL010000001-CAAVRL010000022	Gladstone, Lo et al, 2019. EBioMedicine
17966_5#79	PRJEB3084	ERS726087	ERR1202529	GCA_901305015	CAAYEV010000001-CAAYEV010000028	Gladstone, Lo et al, 2019. EBioMedicine
17966_5#77	PRJEB3084	ERS726083	ERR1202527	GCA_901304855	CAAYEC010000001-CAAYEC010000026	Gladstone, Lo et al, 2019. EBioMedicine
17966_5#2	PRJEB3084	ERS726116	ERR1202452	GCA_901326975	CABBKU010000001-CABBKU010000027	Gladstone, Lo et al, 2019. EBioMedicine
17966_5#19	PRJEB3084	ERS726152	ERR1202469	GCA_901301355	CAAXQT010000001-CAAXQT010000026	Gladstone, Lo et al, 2019. EBioMedicine
17966_5#17	PRJEB3084	ERS726147	ERR1202467	GCA_901328055	CABBOS010000001-CABBOS010000031	Gladstone, Lo et al, 2019. EBioMedicine
17870_8#184	PRJEB3084	ERS726096	ERR1202444	GCA_901326525	CABBIW010000001-CABBIW010000030	Gladstone, Lo et al, 2019. EBioMedicine
17870_8#175	PRJEB3084	ERS726078	ERR1202435	GCA_901326045	CABBGY010000001-CABBGY010000025	Gladstone, Lo et al, 2019. EBioMedicine
17870_8#168	PRJEB3084	ERS726063	ERR1202428	GCA_901325645	CABBFG010000001-CABBFG010000024	Gladstone, Lo et al, 2019. EBioMedicine
17870_8#144	PRJEB3084	ERS726022	ERR1202404	GCA_901301025	CAAXPK010000001-CAAXPK010000028	Gladstone, Lo et al, 2019. EBioMedicine
17870_8#142	PRJEB3084	ERS726020	ERR1202402	GCA_901300865	CAAXOU010000001-CAAXOU010000030	Gladstone, Lo et al, 2019. EBioMedicine
17870_8#135	PRJEB3084	ERS726007	ERR1202395	GCA_901300465	CAAXNN010000001-CAAXNN010000026	Gladstone, Lo et al, 2019. EBioMedicine
17870_8#123	PRJEB3084	ERS725983	ERR1202383	GCA_901299895	CAAXLG010000001-CAAXLG010000029	Gladstone, Lo et al, 2019. EBioMedicine
17870_8#122	PRJEB3084	ERS725981	ERR1202382	GCA_901299965	CAAXLL010000001-CAAXLL010000027	Gladstone, Lo et al, 2019. EBioMedicine
17870_8#104	PRJEB3084	ERS725947	ERR1202364	GCA_901298945	CAAXHL010000001-CAAXHL010000024	Gladstone, Lo et al, 2019. EBioMedicine
17870_7#99	PRJEB3084	ERS725504	ERR1202169	GCA_901324855	CABBCJ010000001-CABBCJ010000030	Gladstone, Lo et al, 2019. EBioMedicine
17870_7#80	PRJEB3084	ERS725464	ERR1202150	GCA_901324195	CABAZW010000001-CABAZW010000029	Gladstone, Lo et al, 2019. EBioMedicine
17870_7#70	PRJEB3084	ERS725436	ERR1202140	GCA_901323825	CABAYM010000001-CABAYM010000031	Gladstone, Lo et al, 2019. EBioMedicine
17870_7#54	PRJEB3084	ERS725814	ERR1202124	GCA_901323575	CABAXA010000001-CABAXA010000026	Gladstone, Lo et al, 2019. EBioMedicine
17870_7#48	PRJEB3084	ERS725803	ERR1202118	GCA_901323155	CABAVZ010000001-CABAVZ010000034	Gladstone, Lo et al, 2019. EBioMedicine
17870_7#43	PRJEB3084	ERS725790	ERR1202113	GCA_901322885	CABAUX010000001-CABAUX010000034	Gladstone, Lo et al, 2019. EBioMedicine
17870_7#153	PRJEB3084	ERS725839	ERR1202223	GCA_901294545	CAAWQT010000001-CAAWQT010000025	Gladstone, Lo et al, 2019. EBioMedicine
17870_7#139	PRJEB3084	ERS725823	ERR1202209	GCA_901294005	CAAWOQ010000001-CAAWOQ010000031	Gladstone, Lo et al, 2019. EBioMedicine
17870_7#137	PRJEB3084	ERS725819	ERR1202207	GCA_901293865	CAAWOF010000001-CAAWOF010000025	Gladstone, Lo et al, 2019. EBioMedicine
17870_7#136	PRJEB3084	ERS725815	ERR1202206	GCA_901293845	CAAWOD010000001-CAAWOD010000029	Gladstone, Lo et al, 2019. EBioMedicine
17870_7#131	PRJEB3084	ERS725804	ERR1202201	GCA_901293665	CAAWNK010000001-CAAWNK010000029	Gladstone, Lo et al, 2019. EBioMedicine
17870_7#128	PRJEB3084	ERS725797	ERR1202198	GCA_901293505	CAAWMU010000001-CAAWMU010000026	Gladstone, Lo et al, 2019. EBioMedicine
17870_7#113	PRJEB3084	ERS725767	ERR1202183	GCA_901293005	CAAWKW010000001-CAAWKW010000029	Gladstone, Lo et al, 2019. EBioMedicine
15531_4#31	PRJEB3084	ERS626021	ERR870033	GCA_901253615	CAAQQB010000001-CAAQQB010000035	Gladstone, Lo et al, 2019. EBioMedicine
15531_4#19	PRJEB3084	ERS626009	ERR870021	GCA_901251395	CAAQHS010000001-CAAQHS010000039	Gladstone, Lo et al, 2019. EBioMedicine
15531_4#18	PRJEB3084	ERS626008	ERR870020	GCA_901251285	CAAQHG010000001-CAAQHG010000039	Gladstone, Lo et al, 2019. EBioMedicine
15531_4#13	PRJEB3084	ERS626003	ERR870015	GCA_901250405	CAAQDR010000001-CAAQDR010000037	Gladstone, Lo et al, 2019. EBioMedicine
15531_2#27	PRJEB3084	ERS625650	ERR869840	GCA_901232175	CAANLQ010000001-CAANLQ010000047	Gladstone, Lo et al, 2019. EBioMedicine
15531_2#23	PRJEB3084	ERS625646	ERR869836	GCA_901231675	CAANJS010000001-CAANJS010000032	Gladstone, Lo et al, 2019. EBioMedicine
15378_4#69	PRJEB3084	ERS625596	ERR862517	GCA_901225485	CAAMLT010000001-CAAMLT010000037	Gladstone, Lo et al, 2019. EBioMedicine
15378_4#60	PRJEB3084	ERS625587	ERR862508	GCA_901223975	CAAMFZ010000001-CAAMFZ010000038	Gladstone, Lo et al, 2019. EBioMedicine
15378_4#43	PRJEB3084	ERS625570	ERR862491	GCA_901222615	CAAMAR010000001-CAAMAR010000057	Gladstone, Lo et al, 2019. EBioMedicine
15378_4#39	PRJEB3084	ERS625566	ERR862487	GCA_901222115	CAALYW010000001-CAALYW010000035	Gladstone, Lo et al, 2019. EBioMedicine
15378_4#34	PRJEB3084	ERS625561	ERR862482	GCA_901221405	CAALWH010000001-CAALWH010000032	Gladstone, Lo et al, 2019. EBioMedicine
15378_4#10	PRJEB3084	ERS625533	ERR862458	GCA_901342715	CABDTD010000001-CABDTD010000039	Gladstone, Lo et al, 2019. EBioMedicine
15378_3#91	PRJEB3084	ERS625519	ERR862444	GCA_901342595	CABDSR010000001-CABDSR010000047	Gladstone, Lo et al, 2019. EBioMedicine
15378_3#78	PRJEB3084	ERS625506	ERR862431	GCA_901342565	CABDSN010000001-CABDSN010000054	Gladstone, Lo et al, 2019. EBioMedicine
15378_3#70	PRJEB3084	ERS625498	ERR862423	GCA_901342465	CABDSD010000001-CABDSD010000037	Gladstone, Lo et al, 2019. EBioMedicine
15378_3#13	PRJEB3084	ERS625439	ERR862366	GCA_901341955	CABDQH010000001-CABDQH010000037	Gladstone, Lo et al, 2019. EBioMedicine
15378_2#66	PRJEB3084	ERS625389	ERR862324	GCA_901341725	CABDPF010000001-CABDPF010000036	Gladstone, Lo et al, 2019. EBioMedicine
15378_2#15	PRJEB3084	ERS625551	ERR862273	GCA_901340575	CABDKW010000001-CABDKW010000040	Gladstone, Lo et al, 2019. EBioMedicine
14936_6#83	PRJEB3084	ERS553644	ERR774737	GCA_901339985	CABDIP010000001-CABDIP010000030	Gladstone, Lo et al, 2019. EBioMedicine
14936_6#82	PRJEB3084	ERS553643	ERR774736	GCA_901339975	CABDIN010000001-CABDIN010000034	Gladstone, Lo et al, 2019. EBioMedicine
14936_6#78	PRJEB3084	ERS553639	ERR774732	GCA_901277145	CAAUCQ010000001-CAAUCQ010000035	Gladstone, Lo et al, 2019. EBioMedicine
14936_6#75	PRJEB3084	ERS553636	ERR774729	GCA_901276935	CAAUBU010000001-CAAUBU010000042	Gladstone, Lo et al, 2019. EBioMedicine
14936_6#67	PRJEB3084	ERS553628	ERR774721	GCA_901275605	CAATWS010000001-CAATWS010000036	Gladstone, Lo et al, 2019. EBioMedicine
14936_6#66	PRJEB3084	ERS553627	ERR774720	GCA_901275375	CAATVY010000001-CAATVY010000029	Gladstone, Lo et al, 2019. EBioMedicine
14936_6#63	PRJEB3084	ERS553624	ERR774718	GCA_901274905	CAATTZ010000001-CAATTZ010000033	Gladstone, Lo et al, 2019. EBioMedicine
14936_6#60	PRJEB3084	ERS553621	ERR774715	GCA_901274365	CAATRY010000001-CAATRY010000034	Gladstone, Lo et al, 2019. EBioMedicine
14936_6#53	PRJEB3084	ERS553614	ERR774708	GCA_901272985	CAATMS010000001-CAATMS010000035	Gladstone, Lo et al, 2019. EBioMedicine
14936_6#45	PRJEB3084	ERS553601	ERR774702	GCA_901271975	CAATIV010000001-CAATIV010000049	Gladstone, Lo et al, 2019. EBioMedicine
14936_6#44	PRJEB3084	ERS553599	ERR774701	GCA_901271775	CAATIE010000001-CAATIE010000034	Gladstone, Lo et al, 2019. EBioMedicine
14936_6#43	PRJEB3084	ERS553597	ERR774700	GCA_901271495	CAATHG010000001-CAATHG010000051	Gladstone, Lo et al, 2019. EBioMedicine
14936_6#42	PRJEB3084	ERS553596	ERR774699	GCA_901271455	CAATGT010000001-CAATGT010000041	Gladstone, Lo et al, 2019. EBioMedicine
14936_6#41	PRJEB3084	ERS553594	ERR774698	GCA_901271265	CAATFV010000001-CAATFV010000041	Gladstone, Lo et al, 2019. EBioMedicine
14936_6#40	PRJEB3084	ERS553592	ERR774697	GCA_901271015	CAATFH010000001-CAATFH010000045	Gladstone, Lo et al, 2019. EBioMedicine
14936_6#36	PRJEB3084	ERS553584	ERR774694	GCA_901270365	CAATCI010000001-CAATCI010000032	Gladstone, Lo et al, 2019. EBioMedicine
14936_6#34	PRJEB3084	ERS553580	ERR774692	GCA_901269985	CAATBE010000001-CAATBE010000034	Gladstone, Lo et al, 2019. EBioMedicine
14936_5#48	PRJEB3084	ERS553430	ERR774612	GCA_901262005	CAARWL010000001-CAARWL010000039	Gladstone, Lo et al, 2019. EBioMedicine
14936_5#47	PRJEB3084	ERS553428	ERR774611	GCA_901261705	CAARVH010000001-CAARVH010000034	Gladstone, Lo et al, 2019. EBioMedicine
12378_2#89	PRJEB3084	ERS399346	ERR516691	GCA_901273145	CAATNH010000001-CAATNH010000026	Gladstone, Lo et al, 2019. EBioMedicine
12290_3#44	PRJEB3084	ERS398911	ERR501584	GCA_901212635	CAAKOO010000001-CAAKOO010000033	Gladstone, Lo et al, 2019. EBioMedicine
12290_3#36	PRJEB3084	ERS398853	ERR501576	GCA_901274825	CAATTT010000001-CAATTT010000038	Gladstone, Lo et al, 2019. EBioMedicine
12290_3#29	PRJEB3084	ERS398835	ERR501569	GCA_901274035	CAATQR010000001-CAATQR010000037	Gladstone, Lo et al, 2019. EBioMedicine
18456_1#74	PRJEB3084	ERS725245	ERR1288883	GCA_901333155	CABCIJ010000001-CABCIJ010000025	Gladstone, Lo et al, 2019. EBioMedicine
14673_4#54	PRJEB3084	ERS558358	ERR742650	GCA_901271335	CAATGJ010000001-CAATGJ010000026	Gladstone, Lo et al, 2019. EBioMedicine
14520_7#85	PRJEB3084	ERS525232	ERR730508	GCA_901283945	CAAVCW010000001-CAAVCW010000037	Gladstone, Lo et al, 2019. EBioMedicine
14410_7#80	PRJEB3084	ERS497438	ERR714437	GCA_901280125	CAAUNZ010000001-CAAUNZ010000030	Gladstone, Lo et al, 2019. EBioMedicine
20957_7#118	PRJEB3084	ERS1306076	ERR1764043	GCA_901296285	CAAWXI010000001-CAAWXI010000023	Gladstone, Lo et al, 2019. EBioMedicine
14723_2#5	PRJEB3084	ERS558689	ERR750828	GCA_901325225	CABBDV010000001-CABBDV010000027	Gladstone, Lo et al, 2019. EBioMedicine
14723_1#91	PRJEB3084	ERS558680	ERR750819	GCA_901324685	CABBBS010000001-CABBBS010000024	Gladstone, Lo et al, 2019. EBioMedicine
14723_1#85	PRJEB3084	ERS558674	ERR750813	GCA_901324295	CABBAE010000001-CABBAE010000025	Gladstone, Lo et al, 2019. EBioMedicine
21127_2#110	PRJEB3084	ERS1299530	ERR1788495	GCA_901315845	CAAZUC010000001-CAAZUC010000044	Gladstone, Lo et al, 2019. EBioMedicine
21127_1#159	PRJEB3084	ERS1299793	ERR1788356	GCA_901305065	CAAYFA010000001-CAAYFA010000044	Gladstone, Lo et al, 2019. EBioMedicine
11511_8#56	PRJEB3084	ERS356529	ERR425492	GCA_900063375	FHIK02000001-FHIK02000026	Gladstone, Lo et al, 2019. EBioMedicine
21999_7#122	PRJEB3084	ERS1813667	ERR2089384	GCA_901331725	CABCCR010000001-CABCCR010000022	Gladstone, Lo et al, 2019. EBioMedicine
13091_5#72	PRJEB3084	ERS437181	ERR577924	GCA_901257635	CAARFH010000001-CAARFH010000060	Gladstone, Lo et al, 2019. EBioMedicine
14410_7#41	PRJEB3084	ERS497322	ERR714398	GCA_901279035	CAAUJY010000001-CAAUJY010000017	Gladstone, Lo et al, 2019. EBioMedicine
11679_1#13	PRJEB3084	ERS356304	ERR433977	GCA_900037005	FFRT02000001-FFRT02000077	Gladstone, Lo et al, 2019. EBioMedicine
11658_2#66	PRJEB3084	ERS356445	ERR433914	GCA_900055655	FHGV02000001-FHGV02000038	Gladstone, Lo et al, 2019. EBioMedicine
22841_2#80	PRJEB3084	ERS1699552	ERR2090811	GCA_901308215	CAAYRA010000001-CAAYRA010000027	Gladstone, Lo et al, 2019. EBioMedicine
22667_7#123	PRJEB3084	ERS1699012	ERR2090395	GCA_901318635	CABAEN010000001-CABAEN010000031	Gladstone, Lo et al, 2019. EBioMedicine
18090_1#68	PRJEB3084	ERS740584	ERR1214388	GCA_901310785	CAAZAT010000001-CAAZAT010000046	Gladstone, Lo et al, 2019. EBioMedicine
16288_4#44	PRJEB3084	ERS653681	ERR980000	GCA_901227755	CAAMUK010000001-CAAMUK010000049	Gladstone, Lo et al, 2019. EBioMedicine
17794_8#145	PRJEB3084	ERS725016	ERR1192156	GCA_901290645	CAAWBX010000001-CAAWBX010000038	Gladstone, Lo et al, 2019. EBioMedicine
22841_4#46	PRJEB3084	ERS1699245	ERR2091155	GCA_901287155	CAAVOP010000001-CAAVOP010000033	Gladstone, Lo et al, 2019. EBioMedicine
22841_3#87	PRJEB3084	ERS1699757	ERR2091008	GCA_901285485	CAAVIF010000001-CAAVIF010000025	Gladstone, Lo et al, 2019. EBioMedicine
22841_2#190	PRJEB3084	ERS1699666	ERR2090921	GCA_901317475	CABAAF010000001-CABAAF010000023	Gladstone, Lo et al, 2019. EBioMedicine
22027_1#132	PRJEB3084	ERS1814125	ERR2089752	GCA_901308295	CAAYRI010000001-CAAYRI010000021	Gladstone, Lo et al, 2019. EBioMedicine
17175_6#74	PRJEB3084	ERS708222	ERR1066176	GCA_901218925	CAALMR010000001-CAALMR010000048	Gladstone, Lo et al, 2019. EBioMedicine
13470_1#8	PRJEB3084	ERS464812	ERR646537	GCA_901278555	CAAUII010000001-CAAUII010000053	Gladstone, Lo et al, 2019. EBioMedicine
18090_1#71	PRJEB3084	ERS740591	ERR1214391	GCA_901310855	CAAZBF010000001-CAAZBF010000048	Gladstone, Lo et al, 2019. EBioMedicine
19084_8#134	PRJEB3084	ERS1021620	ERR1422647	GCA_901293745	CAAWNQ010000001-CAAWNQ010000011	Gladstone, Lo et al, 2019. EBioMedicine
19084_7#14	PRJEB3084	ERS1021316	ERR1422343	GCA_901289045	CAAVVR010000001-CAAVVR010000008	Gladstone, Lo et al, 2019. EBioMedicine
17794_7#85	PRJEB3084	ERS740169	ERR1191907	GCA_901269925	CAATAX010000001-CAATAX010000012	Gladstone, Lo et al, 2019. EBioMedicine
14673_4#63	PRJEB3084	ERS558367	ERR742659	GCA_901273185	CAATNL010000001-CAATNL010000022	Gladstone, Lo et al, 2019. EBioMedicine
14673_4#35	PRJEB3084	ERS558339	ERR742631	GCA_900064655	FHVS02000001-FHVS02000022	Gladstone, Lo et al, 2019. EBioMedicine
14673_2#60	PRJEB3084	ERS558174	ERR742474	GCA_901235845	CAANZV010000001-CAANZV010000016	Gladstone, Lo et al, 2019. EBioMedicine
14673_2#15	PRJEB3084	ERS558129	ERR742434	GCA_901227265	CAAMSP010000001-CAAMSP010000021	Gladstone, Lo et al, 2019. EBioMedicine
14673_1#87	PRJEB3084	ERS558106	ERR742412	GCA_900061245	FHUJ02000001-FHUJ02000021	Gladstone, Lo et al, 2019. EBioMedicine
14673_1#4	PRJEB3084	ERS558023	ERR742337	GCA_901321205	CABAOK010000001-CABAOK010000018	Gladstone, Lo et al, 2019. EBioMedicine
14673_1#3	PRJEB3084	ERS558022	ERR742336	GCA_901321155	CABAOG010000001-CABAOG010000021	Gladstone, Lo et al, 2019. EBioMedicine
13414_3#55	PRJEB3084	ERS455241	ERR600264	GCA_901267365	CAASQW010000001-CAASQW010000026	Gladstone, Lo et al, 2019. EBioMedicine
13414_3#11	PRJEB3084	ERS455197	ERR600233	GCA_901262445	CAARYB010000001-CAARYB010000021	Gladstone, Lo et al, 2019. EBioMedicine
13414_2#69	PRJEB3084	ERS455160	ERR600202	GCA_900064645	FHSE02000001-FHSE02000016	Gladstone, Lo et al, 2019. EBioMedicine
13414_2#38	PRJEB3084	ERS455129	ERR600174	GCA_900057155	FHRE02000001-FHRE02000018	Gladstone, Lo et al, 2019. EBioMedicine
13414_2#14	PRJEB3084	ERS455105	ERR600155	GCA_900054755	FHQK02000001-FHQK02000019	Gladstone, Lo et al, 2019. EBioMedicine
13414_2#12	PRJEB3084	ERS455103	ERR600154	GCA_900064865	FHQJ02000001-FHQJ02000021	Gladstone, Lo et al, 2019. EBioMedicine
13414_1#87	PRJEB3084	ERS455083	ERR600140	GCA_900049065	FHPV02000001-FHPV02000016	Gladstone, Lo et al, 2019. EBioMedicine
13353_7#64	PRJEB3084	ERS455345	ERR596411	GCA_901230755	CAANGC010000001-CAANGC010000021	Gladstone, Lo et al, 2019. EBioMedicine
13353_7#58	PRJEB3084	ERS455339	ERR596406	GCA_901229645	CAANBW010000001-CAANBW010000015	Gladstone, Lo et al, 2019. EBioMedicine
12291_5#6	PRJEB3084	ERS394222	ERR505808	GCA_900059695	FHLR02000001-FHLR02000019	Gladstone, Lo et al, 2019. EBioMedicine
11658_8#3	PRJEB3084	ERS356373	ERR433944	GCA_900033925	FFTY02000001-FFTY02000025	Gladstone, Lo et al, 2019. EBioMedicine
11657_8#30	PRJEB3084	ERS356517	ERR433723	GCA_900049475	FHHZ02000001-FHHZ02000035	Gladstone, Lo et al, 2019. EBioMedicine
20957_7#132	PRJEB3084	ERS1303909	ERR1764057	GCA_901296985	CAAXAB010000001-CAAXAB010000017	Gladstone, Lo et al, 2019. EBioMedicine
15608_4#9	PRJEB3084	ERS628803	ERR876627	GCA_901232275	CAANLW010000001-CAANLW010000039	Gladstone, Lo et al, 2019. EBioMedicine
17794_7#87	PRJEB3084	ERS740586	ERR1191909	GCA_901270085	CAATBS010000001-CAATBS010000024	Gladstone, Lo et al, 2019. EBioMedicine
14723_4#70	PRJEB3084	ERS558982	ERR751071	GCA_901338455	CABDCP010000001-CABDCP010000031	Gladstone, Lo et al, 2019. EBioMedicine
14723_2#37	PRJEB3084	ERS558721	ERR750860	GCA_901327975	CABBOJ010000001-CABBOJ010000045	Gladstone, Lo et al, 2019. EBioMedicine
17966_5#111	PRJEB3084	ERS726150	ERR1202561	GCA_901307455	CAAYOB010000001-CAAYOB010000019	Gladstone, Lo et al, 2019. EBioMedicine
17870_8#62	PRJEB3084	ERS725862	ERR1202322	GCA_901297655	CAAXCV010000001-CAAXCV010000014	Gladstone, Lo et al, 2019. EBioMedicine
17150_6#14	PRJEB3084	ERS708464	ERR1065840	GCA_901248955	CAAPYG010000001-CAAPYG010000021	Gladstone, Lo et al, 2019. EBioMedicine
17150_4#41	PRJEB3084	ERS707967	ERR1065680	GCA_901228425	CAAMXG010000001-CAAMXG010000025	Gladstone, Lo et al, 2019. EBioMedicine
17059_6#39	PRJEB3084	ERS707592	ERR1065150	GCA_901240235	CAAOQW010000001-CAAOQW010000014	Gladstone, Lo et al, 2019. EBioMedicine
15995_1#158	PRJEB3084	ERS640000	ERR925181	GCA_901311225	CAAZCM010000001-CAAZCM010000047	Gladstone, Lo et al, 2019. EBioMedicine
15841_4#55	PRJEB3084	ERS639898	ERR909189	GCA_901261855	CAARWC010000001-CAARWC010000033	Gladstone, Lo et al, 2019. EBioMedicine
15841_1#70	PRJEB3084	ERS638863	ERR908919	GCA_901322835	CABAUS010000001-CABAUS010000039	Gladstone, Lo et al, 2019. EBioMedicine
14566_6#7	PRJEB3084	ERS508933	ERR730862	GCA_901315975	CAAZUO010000001-CAAZUO010000030	Gladstone, Lo et al, 2019. EBioMedicine
14257_1#70	PRJEB3084	ERS508502	ERR701847	GCA_901244845	CAAPIN010000001-CAAPIN010000039	Gladstone, Lo et al, 2019. EBioMedicine
13415_8#70	PRJEB3084	ERS464778	ERR633092	GCA_901277365	CAAUDQ010000001-CAAUDQ010000038	Gladstone, Lo et al, 2019. EBioMedicine
13415_6#66	PRJEB3084	ERS464582	ERR600565	GCA_901244045	CAAPFE010000001-CAAPFE010000037	Gladstone, Lo et al, 2019. EBioMedicine
12838_1#81	PRJEB3084	ERS394113	ERR568770	GCA_901255265	CAAQWT010000001-CAAQWT010000041	Gladstone, Lo et al, 2019. EBioMedicine
12838_1#63	PRJEB3084	ERS393881	ERR568752	GCA_901253095	CAAQNY010000001-CAAQNY010000051	Gladstone, Lo et al, 2019. EBioMedicine
12838_1#62	PRJEB3084	ERS393880	ERR568751	GCA_901252915	CAAQNJ010000001-CAAQNJ010000057	Gladstone, Lo et al, 2019. EBioMedicine
23164_8#125	PRJEB3084	ERS2528071	ERR2612085	GCA_901289055	CAAVVU010000001-CAAVVU010000037	Gladstone, Lo et al, 2019. EBioMedicine
22841_3#150	PRJEB3084	ERS1699823	ERR2091071	GCA_901329835	CABBVP010000001-CABBVP010000046	Gladstone, Lo et al, 2019. EBioMedicine
21127_2#112	PRJEB3084	ERS1299531	ERR1788497	GCA_901315965	CAAZUN010000001-CAAZUN010000023	Gladstone, Lo et al, 2019. EBioMedicine
22841_2#70	PRJEB3084	ERS1699542	ERR2090801	GCA_901307245	CAAYNM010000001-CAAYNM010000015	Gladstone, Lo et al, 2019. EBioMedicine
22841_2#65	PRJEB3084	ERS1699537	ERR2090796	GCA_901306725	CAAYLG010000001-CAAYLG010000017	Gladstone, Lo et al, 2019. EBioMedicine
22841_2#63	PRJEB3084	ERS1699535	ERR2090794	GCA_901306475	CAAYKJ010000001-CAAYKJ010000016	Gladstone, Lo et al, 2019. EBioMedicine
22841_2#123	PRJEB3084	ERS1699596	ERR2090854	GCA_901312325	CAAZGW010000001-CAAZGW010000015	Gladstone, Lo et al, 2019. EBioMedicine
22841_4#168	PRJEB3084	ERS1699367	ERR2091277	GCA_901335995	CABCTD010000001-CABCTD010000031	Gladstone, Lo et al, 2019. EBioMedicine
22841_4#120	PRJEB3084	ERS1699319	ERR2091229	GCA_901332235	CABCEY010000001-CABCEY010000027	Gladstone, Lo et al, 2019. EBioMedicine
22841_4#100	PRJEB3084	ERS1699299	ERR2091209	GCA_901330615	CABBYO010000001-CABBYO010000026	Gladstone, Lo et al, 2019. EBioMedicine
15277_1#14	PRJEB3084	ERS558144	ERR845747	GCA_901340035	CABDJA010000001-CABDJA010000048	Gladstone, Lo et al, 2019. EBioMedicine
13414_3#71	PRJEB3084	ERS455257	ERR600271	GCA_901268585	CAASVS010000001-CAASVS010000042	Gladstone, Lo et al, 2019. EBioMedicine
12291_5#62	PRJEB3084	ERS394278	ERR505864	GCA_901236195	CAAOBC010000001-CAAOBC010000041	Gladstone, Lo et al, 2019. EBioMedicine
12291_4#14	PRJEB3084	ERS394140	ERR505731	GCA_900053985	FHIX02000001-FHIX02000043	Gladstone, Lo et al, 2019. EBioMedicine
11658_1#10	PRJEB3084	ERS322725	ERR433779	GCA_901213395	CAAKRI010000001-CAAKRI010000047	Gladstone, Lo et al, 2019. EBioMedicine
21127_1#20	PRJEB3084	ERS1299392	ERR1788219	GCA_901331485	CABCCA010000001-CABCCA010000034	Gladstone, Lo et al, 2019. EBioMedicine
14410_6#74	PRJEB3084	ERS497427	ERR714346	GCA_901277565	CAAUEH010000001-CAAUEH010000039	Gladstone, Lo et al, 2019. EBioMedicine
19341_3#127	PRJEB3084	ERS1021241	ERR1453775	GCA_901328205	CABBPH010000001-CABBPH010000030	Gladstone, Lo et al, 2019. EBioMedicine
19341_2#107	PRJEB3084	ERS1021064	ERR1453574	GCA_901302965	CAAXWW010000001-CAAXWW010000038	Gladstone, Lo et al, 2019. EBioMedicine
18090_2#141	PRJEB3084	ERS740886	ERR1214649	GCA_901286525	CAAVMK010000001-CAAVMK010000034	Gladstone, Lo et al, 2019. EBioMedicine
16288_6#47	PRJEB3084	ERS653850	ERR980168	GCA_901247135	CAAPRF010000001-CAAPRF010000120	Gladstone, Lo et al, 2019. EBioMedicine
13154_3#55	PRJEB3084	ERS437359	ERR586426	GCA_900062005	FHNQ02000001-FHNQ02000025	Gladstone, Lo et al, 2019. EBioMedicine
11791_1#19	PRJEB3084	ERS322726	ERR438964	GCA_901221155	CAALVO010000001-CAALVO010000033	Gladstone, Lo et al, 2019. EBioMedicine
11658_2#95	PRJEB3084	ERS356285	ERR433940	GCA_900033815	FFRD02000001-FFRD02000026	Gladstone, Lo et al, 2019. EBioMedicine
16043_2#80	PRJEB3084	ERS669257	ERR956302	GCA_901322245	CABASJ010000001-CABASJ010000028	Gladstone, Lo et al, 2019. EBioMedicine
16043_2#84	PRJEB3084	ERS669261	ERR956306	GCA_901322375	CABASY010000001-CABASY010000022	Gladstone, Lo et al, 2019. EBioMedicine
16043_2#77	PRJEB3084	ERS669254	ERR956299	GCA_901322205	CABASF010000001-CABASF010000036	Gladstone, Lo et al, 2019. EBioMedicine
10395_5#25	PRJEB3084	ERS242909	ERR352015	GCA_901229795	CAANCL010000001-CAANCL010000028	Gladstone, Lo et al, 2019. EBioMedicine
15608_4#48	PRJEB3084	ERS628842	ERR876666	GCA_901241925	CAAOXL010000001-CAAOXL010000041	Gladstone, Lo et al, 2019. EBioMedicine
17794_8#70	PRJEB3084	ERS719864	ERR1192081	GCA_901319415	CABAHP010000001-CABAHP010000015	Gladstone, Lo et al, 2019. EBioMedicine
19084_8#27	PRJEB3084	ERS1021513	ERR1422540	GCA_901341305	CABDNR010000001-CABDNR010000028	Gladstone, Lo et al, 2019. EBioMedicine
19084_7#74	PRJEB3084	ERS1021376	ERR1422403	GCA_901290615	CAAWBS010000001-CAAWBS010000027	Gladstone, Lo et al, 2019. EBioMedicine
19084_7#161	PRJEB3084	ERS1021463	ERR1422490	GCA_901337965	CABDAT010000001-CABDAT010000033	Gladstone, Lo et al, 2019. EBioMedicine
12291_3#27	PRJEB3084	ERS394063	ERR505661	GCA_901217225	CAALGC010000001-CAALGC010000037	Gladstone, Lo et al, 2019. EBioMedicine
16043_2#66	PRJEB3084	ERS669243	ERR956288	GCA_901322015	CABARJ010000001-CABARJ010000037	Gladstone, Lo et al, 2019. EBioMedicine
15378_4#67	PRJEB3084	ERS625594	ERR862515	GCA_901224995	CAAMJZ010000001-CAAMJZ010000062	Gladstone, Lo et al, 2019. EBioMedicine
22841_2#55	PRJEB3084	ERS1699527	ERR2090786	GCA_901305655	CAAYHD010000001-CAAYHD010000027	Gladstone, Lo et al, 2019. EBioMedicine
20957_7#120	PRJEB3084	ERS1303906	ERR1764045	GCA_901296375	CAAWXT010000001-CAAWXT010000023	Gladstone, Lo et al, 2019. EBioMedicine
17794_7#17	PRJEB3084	ERS719799	ERR1191839	GCA_901261395	CAARUB010000001-CAARUB010000024	Gladstone, Lo et al, 2019. EBioMedicine
16288_4#75	PRJEB3084	ERS653712	ERR980031	GCA_901231855	CAANKF010000001-CAANKF010000055	Gladstone, Lo et al, 2019. EBioMedicine
15531_6#28	PRJEB3084	ERS627214	ERR870220	GCA_901343175	CABDUU010000001-CABDUU010000027	Gladstone, Lo et al, 2019. EBioMedicine
14936_4#67	PRJEB3084	ERS566740	ERR774540	GCA_901249035	CAAPYP010000001-CAAPYP010000027	Gladstone, Lo et al, 2019. EBioMedicine
14936_4#39	PRJEB3084	ERS566712	ERR774512	GCA_901243765	CAAPED010000001-CAAPED010000026	Gladstone, Lo et al, 2019. EBioMedicine
14913_7#34	PRJEB3084	ERS566612	ERR774318	GCA_901222485	CAAMAM010000001-CAAMAM010000025	Gladstone, Lo et al, 2019. EBioMedicine
14673_3#72	PRJEB3084	ERS558281	ERR742573	GCA_901256585	CAARBQ010000001-CAARBQ010000024	Gladstone, Lo et al, 2019. EBioMedicine
19084_8#103	PRJEB3084	ERS1021589	ERR1422616	GCA_901293025	CAAWKZ010000001-CAAWKZ010000027	Gladstone, Lo et al, 2019. EBioMedicine
15277_1#44	PRJEB3084	ERS558725	ERR845777	GCA_901340235	CABDJN010000001-CABDJN010000054	Gladstone, Lo et al, 2019. EBioMedicine
15277_1#47	PRJEB3084	ERS558731	ERR845780	GCA_901340265	CABDJS010000001-CABDJS010000034	Gladstone, Lo et al, 2019. EBioMedicine
22114_6#77	PRJEB3084	ERS1814072	ERR2089865	GCA_901317655	CABABE010000001-CABABE010000031	Gladstone, Lo et al, 2019. EBioMedicine
21999_8#124	PRJEB3084	ERS1813853	ERR2089569	GCA_901332755	CABCGT010000001-CABCGT010000023	Gladstone, Lo et al, 2019. EBioMedicine
21127_2#93	PRJEB3084	ERS1299713	ERR1788478	GCA_901314615	CAAZPL010000001-CAAZPL010000025	Gladstone, Lo et al, 2019. EBioMedicine
21127_2#104	PRJEB3084	ERS1299527	ERR1788489	GCA_901315375	CAAZSF010000001-CAAZSF010000023	Gladstone, Lo et al, 2019. EBioMedicine
19341_2#68	PRJEB3084	ERS1020998	ERR1453535	GCA_901340615	CABDKZ010000001-CABDKZ010000045	Gladstone, Lo et al, 2019. EBioMedicine
18090_2#143	PRJEB3084	ERS740888	ERR1214651	GCA_901286585	CAAVMJ010000001-CAAVMJ010000034	Gladstone, Lo et al, 2019. EBioMedicine
18090_2#139	PRJEB3084	ERS740884	ERR1214647	GCA_901286605	CAAVML010000001-CAAVML010000034	Gladstone, Lo et al, 2019. EBioMedicine
18090_2#112	PRJEB3084	ERS740857	ERR1214620	GCA_901286125	CAAVKP010000001-CAAVKP010000038	Gladstone, Lo et al, 2019. EBioMedicine
16288_6#60	PRJEB3084	ERS653863	ERR980181	GCA_901248215	CAAPVO010000001-CAAPVO010000080	Gladstone, Lo et al, 2019. EBioMedicine
16288_5#71	PRJEB3084	ERS653791	ERR980109	GCA_901242235	CAAOYA010000001-CAAOYA010000036	Gladstone, Lo et al, 2019. EBioMedicine
16288_3#78	PRJEB3084	ERS653632	ERR979951	GCA_901221665	CAALXI010000001-CAALXI010000032	Gladstone, Lo et al, 2019. EBioMedicine
16288_3#24	PRJEB3084	ERS653577	ERR979897	GCA_901323225	CABAWS010000001-CABAWS010000030	Gladstone, Lo et al, 2019. EBioMedicine
16288_8#23	PRJEB3084	ERS654000	ERR980296	GCA_901261315	CAARTU010000001-CAARTU010000048	Gladstone, Lo et al, 2019. EBioMedicine
21999_7#109	PRJEB3084	ERS1813655	ERR2089371	GCA_901330675	CABBYW010000001-CABBYW010000028	Gladstone, Lo et al, 2019. EBioMedicine
17175_8#71	PRJEB3084	ERS708391	ERR1066355	GCA_901243075	CAAPBH010000001-CAAPBH010000027	Gladstone, Lo et al, 2019. EBioMedicine
21999_8#114	PRJEB3084	ERS1813843	ERR2089559	GCA_901332105	CABCEH010000001-CABCEH010000029	Gladstone, Lo et al, 2019. EBioMedicine
16288_8#73	PRJEB3084	ERS654050	ERR980342	GCA_901267015	CAASPR010000001-CAASPR010000047	Gladstone, Lo et al, 2019. EBioMedicine
16288_7#8	PRJEB3084	ERS653894	ERR980209	GCA_901251015	CAAQGD010000001-CAAQGD010000060	Gladstone, Lo et al, 2019. EBioMedicine
16288_5#6	PRJEB3084	ERS653726	ERR980045	GCA_901233905	CAANSC010000001-CAANSC010000032	Gladstone, Lo et al, 2019. EBioMedicine
16288_5#15	PRJEB3084	ERS653735	ERR980054	GCA_901299765	CAAXKR010000001-CAAXKR010000061	Gladstone, Lo et al, 2019. EBioMedicine
16288_3#36	PRJEB3084	ERS653590	ERR979909	GCA_901323305	CABAWN010000001-CABAWN010000057	Gladstone, Lo et al, 2019. EBioMedicine
16288_3#35	PRJEB3084	ERS653589	ERR979908	GCA_901905335	CABFMT010000001-CABFMT010000053	Gladstone, Lo et al, 2019. EBioMedicine
14723_1#90	PRJEB3084	ERS558679	ERR750818	GCA_901324625	CABBBH010000001-CABBBH010000035	Gladstone, Lo et al, 2019. EBioMedicine
14723_1#83	PRJEB3084	ERS558672	ERR750811	GCA_901324175	CABAZS010000001-CABAZS010000035	Gladstone, Lo et al, 2019. EBioMedicine
14673_4#73	PRJEB3084	ERS558377	ERR742669	GCA_901274915	CAATUD010000001-CAATUD010000037	Gladstone, Lo et al, 2019. EBioMedicine
16288_3#81	PRJEB3084	ERS653635	ERR979954	GCA_901222125	CAALZB010000001-CAALZB010000025	Gladstone, Lo et al, 2019. EBioMedicine
14913_2#81	PRJEB3084	ERS566534	ERR773895	GCA_901250915	CAAQFT010000001-CAAQFT010000028	Gladstone, Lo et al, 2019. EBioMedicine
13415_5#90	PRJEB3084	ERS464510	ERR600494	GCA_901230425	CAANET010000001-CAANET010000022	Gladstone, Lo et al, 2019. EBioMedicine
13415_5#79	PRJEB3084	ERS464499	ERR600483	GCA_901227995	CAAMVR010000001-CAAMVR010000031	Gladstone, Lo et al, 2019. EBioMedicine
12837_3#5	PRJEB3084	ERS428770	ERR568610	GCA_901217975	CAALJC010000001-CAALJC010000048	Gladstone, Lo et al, 2019. EBioMedicine
12837_1#88	PRJEB3084	ERS428677	ERR568517	GCA_901215165	CAAKYD010000001-CAAKYD010000034	Gladstone, Lo et al, 2019. EBioMedicine
18456_1#7	PRJEB3084	ERS725285	ERR1288816	GCA_901287815	CAAVRB010000001-CAAVRB010000026	Gladstone, Lo et al, 2019. EBioMedicine
13710_2#46	PRJEB3084	ERS455264	ERR662434	GCA_901226765	CAAMQX010000001-CAAMQX010000037	Gladstone, Lo et al, 2019. EBioMedicine
16288_5#78	PRJEB3084	ERS653798	ERR980116	GCA_901243095	CAAPBS010000001-CAAPBS010000042	Gladstone, Lo et al, 2019. EBioMedicine
16288_4#81	PRJEB3084	ERS653718	ERR980037	GCA_901232815	CAANOB010000001-CAANOB010000059	Gladstone, Lo et al, 2019. EBioMedicine
16288_6#68	PRJEB3084	ERS653871	ERR980188	GCA_901249085	CAAPYS010000001-CAAPYS010000166	Gladstone, Lo et al, 2019. EBioMedicine
16288_4#19	PRJEB3084	ERS653656	ERR979975	GCA_901224345	CAAMHO010000001-CAAMHO010000092	Gladstone, Lo et al, 2019. EBioMedicine
16288_8#34	PRJEB3084	ERS654011	ERR980307	GCA_901262635	CAARYR010000001-CAARYR010000063	Gladstone, Lo et al, 2019. EBioMedicine
16288_8#2	PRJEB3084	ERS653979	ERR980275	GCA_901258115	CAARHN010000001-CAARHN010000049	Gladstone, Lo et al, 2019. EBioMedicine
16288_8#14	PRJEB3084	ERS653991	ERR980287	GCA_901259865	CAAROE010000001-CAAROE010000053	Gladstone, Lo et al, 2019. EBioMedicine
16288_7#56	PRJEB3084	ERS653942	ERR980248	GCA_901254595	CAAQTY010000001-CAAQTY010000054	Gladstone, Lo et al, 2019. EBioMedicine
16453_2#13	PRJEB3084	ERS686229	ERR984250	GCA_901229115	CAAMZY010000001-CAAMZY010000030	Gladstone, Lo et al, 2019. EBioMedicine
15531_7#1	PRJEB3084	ERS627282	ERR870287	GCA_901301845	CAAXSV010000001-CAAXSV010000029	Gladstone, Lo et al, 2019. EBioMedicine
15531_6#78	PRJEB3084	ERS627264	ERR870270	GCA_901336435	CABCVB010000001-CABCVB010000031	Gladstone, Lo et al, 2019. EBioMedicine
18456_1#172	PRJEB3084	ERS725455	ERR1288981	GCA_901288675	CAAVUG010000001-CAAVUG010000049	Gladstone, Lo et al, 2019. EBioMedicine
17870_8#8	PRJEB3084	ERS725924	ERR1202268	GCA_901296105	CAAWWS010000001-CAAWWS010000018	Gladstone, Lo et al, 2019. EBioMedicine
17870_8#11	PRJEB3084	ERS725931	ERR1202271	GCA_901296235	CAAWXH010000001-CAAWXH010000012	Gladstone, Lo et al, 2019. EBioMedicine
17150_6#78	PRJEB3084	ERS708583	ERR1065904	GCA_901259125	CAARLF010000001-CAARLF010000016	Gladstone, Lo et al, 2019. EBioMedicine
17059_6#31	PRJEB3084	ERS707576	ERR1065142	GCA_901239455	CAAONS010000001-CAAONS010000015	Gladstone, Lo et al, 2019. EBioMedicine
14913_2#39	PRJEB3084	ERS566431	ERR773853	GCA_901243305	CAAPCM010000001-CAAPCM010000029	Gladstone, Lo et al, 2019. EBioMedicine
12290_3#58	PRJEB3084	ERS398981	ERR501598	GCA_901213005	CAAKPW010000001-CAAKPW010000024	Gladstone, Lo et al, 2019. EBioMedicine
12290_3#56	PRJEB3084	ERS398976	ERR501596	GCA_901212995	CAAKPT010000001-CAAKPT010000022	Gladstone, Lo et al, 2019. EBioMedicine
12290_3#48	PRJEB3084	ERS398952	ERR501588	GCA_901212755	CAAKOX010000001-CAAKOX010000027	Gladstone, Lo et al, 2019. EBioMedicine
21999_8#84	PRJEB3084	ERS1813816	ERR2089529	GCA_901299445	CAAXJM010000001-CAAXJM010000020	Gladstone, Lo et al, 2019. EBioMedicine
21999_8#64	PRJEB3084	ERS1813791	ERR2089509	GCA_901298445	CAAXFX010000001-CAAXFX010000019	Gladstone, Lo et al, 2019. EBioMedicine
20957_7#122	PRJEB3084	ERS1306077	ERR1764047	GCA_901296485	CAAWYD010000001-CAAWYD010000039	Gladstone, Lo et al, 2019. EBioMedicine
14723_1#84	PRJEB3084	ERS558673	ERR750812	GCA_901324205	CABAZZ010000001-CABAZZ010000052	Gladstone, Lo et al, 2019. EBioMedicine
14673_4#79	PRJEB3084	ERS558383	ERR742674	GCA_901275715	CAATXF010000001-CAATXF010000051	Gladstone, Lo et al, 2019. EBioMedicine
17059_8#88	PRJEB3084	ERS707884	ERR1065384	GCA_901270905	CAATEN010000001-CAATEN010000017	Gladstone, Lo et al, 2019. EBioMedicine
14257_1#88	PRJEB3084	ERS508562	ERR701865	GCA_901247985	CAAPUO010000001-CAAPUO010000023	Gladstone, Lo et al, 2019. EBioMedicine
19084_7#79	PRJEB3084	ERS1021381	ERR1422408	GCA_901290965	CAAWDA010000001-CAAWDA010000054	Gladstone, Lo et al, 2019. EBioMedicine
19084_7#83	PRJEB3084	ERS1021385	ERR1422412	GCA_901291215	CAAWEC010000001-CAAWEC010000025	Gladstone, Lo et al, 2019. EBioMedicine
11657_4#81	PRJEB3084	ERS356632	ERR433679	GCA_901274835	CAATTU010000001-CAATTU010000033	Gladstone, Lo et al, 2019. EBioMedicine
12291_3#32	PRJEB3084	ERS394068	ERR505666	GCA_901217395	CAALGV010000001-CAALGV010000039	Gladstone, Lo et al, 2019. EBioMedicine
12291_1#62	PRJEB3084	ERS393915	ERR505520	GCA_901215235	CAAKYI010000001-CAAKYI010000016	Gladstone, Lo et al, 2019. EBioMedicine
12291_1#71	PRJEB3084	ERS393924	ERR505528	GCA_901215595	CAAKZU010000001-CAAKZU010000054	Gladstone, Lo et al, 2019. EBioMedicine
19084_8#10	PRJEB3084	ERS1021496	ERR1422523	GCA_901291655	CAAWFP010000001-CAAWFP010000018	Gladstone, Lo et al, 2019. EBioMedicine
19084_7#104	PRJEB3084	ERS1021406	ERR1422433	GCA_901292395	CAAWIO010000001-CAAWIO010000017	Gladstone, Lo et al, 2019. EBioMedicine
13154_2#71	PRJEB3084	ERS437070	ERR586364	GCA_901269415	CAASZK010000001-CAASZK010000013	Gladstone, Lo et al, 2019. EBioMedicine
12291_3#85	PRJEB3084	ERS394121	ERR505712	GCA_901218995	CAALNA010000001-CAALNA010000020	Gladstone, Lo et al, 2019. EBioMedicine
17794_8#66	PRJEB3084	ERS719860	ERR1192077	GCA_901319215	CABAGV010000001-CABAGV010000026	Gladstone, Lo et al, 2019. EBioMedicine
17794_8#45	PRJEB3084	ERS719819	ERR1192056	GCA_901317765	CABABJ010000001-CABABJ010000025	Gladstone, Lo et al, 2019. EBioMedicine
16399_6#75	PRJEB3084	ERS686120	ERR997616	GCA_901299095	CAAXIB010000001-CAAXIB010000032	Gladstone, Lo et al, 2019. EBioMedicine
14520_5#54	PRJEB3084	ERS525039	ERR730287	GCA_901276065	CAATYQ010000001-CAATYQ010000034	Gladstone, Lo et al, 2019. EBioMedicine
14410_6#72	PRJEB3084	ERS497420	ERR714344	GCA_901277555	CAAUED010000001-CAAUED010000032	Gladstone, Lo et al, 2019. EBioMedicine
15531_7#13	PRJEB3084	ERS627294	ERR870299	GCA_901302775	CAAXWB010000001-CAAXWB010000076	Gladstone, Lo et al, 2019. EBioMedicine
15531_6#91	PRJEB3084	ERS627277	ERR870282	GCA_901301525	CAAXRJ010000001-CAAXRJ010000040	Gladstone, Lo et al, 2019. EBioMedicine
15531_5#57	PRJEB3084	ERS627136	ERR870154	GCA_901268565	CAASVQ010000001-CAASVQ010000034	Gladstone, Lo et al, 2019. EBioMedicine
14410_6#68	PRJEB3084	ERS497408	ERR714340	GCA_901277425	CAAUDT010000001-CAAUDT010000027	Gladstone, Lo et al, 2019. EBioMedicine
14913_7#29	PRJEB3084	ERS566607	ERR774313	GCA_901221645	CAALWS010000001-CAALWS010000034	Gladstone, Lo et al, 2019. EBioMedicine
14520_6#17	PRJEB3084	ERS525014	ERR730345	GCA_901279045	CAAUKD010000001-CAAUKD010000039	Gladstone, Lo et al, 2019. EBioMedicine
19183_3#88	PRJEB3084	ERS745588	ERR1430886	GCA_901300165	CAAXLY010000001-CAAXLY010000044	Gladstone, Lo et al, 2019. EBioMedicine
19183_3#80	PRJEB3084	ERS745580	ERR1430878	GCA_901299775	CAAXKQ010000001-CAAXKQ010000046	Gladstone, Lo et al, 2019. EBioMedicine
15277_1#55	PRJEB3084	ERS558995	ERR845788	GCA_901340255	CABDJP010000001-CABDJP010000025	Gladstone, Lo et al, 2019. EBioMedicine
14723_4#81	PRJEB3084	ERS558993	ERR751082	GCA_901338725	CABDDS010000001-CABDDS010000029	Gladstone, Lo et al, 2019. EBioMedicine
19084_8#4	PRJEB3084	ERS1021490	ERR1422517	GCA_901291275	CAAWEG010000001-CAAWEG010000039	Gladstone, Lo et al, 2019. EBioMedicine
19084_7#146	PRJEB3084	ERS1021448	ERR1422475	GCA_901337535	CABCZE010000001-CABCZE010000040	Gladstone, Lo et al, 2019. EBioMedicine
13154_2#66	PRJEB3084	ERS437065	ERR586360	GCA_901269215	CAASYL010000001-CAASYL010000040	Gladstone, Lo et al, 2019. EBioMedicine
13091_6#21	PRJEB3084	ERS437227	ERR577964	GCA_901260115	CAARPB010000001-CAARPB010000052	Gladstone, Lo et al, 2019. EBioMedicine
13091_5#78	PRJEB3084	ERS437188	ERR577930	GCA_901258185	CAARHM010000001-CAARHM010000040	Gladstone, Lo et al, 2019. EBioMedicine
12291_3#80	PRJEB3084	ERS394116	ERR505707	GCA_901218585	CAALLH010000001-CAALLH010000035	Gladstone, Lo et al, 2019. EBioMedicine
12291_3#74	PRJEB3084	ERS394110	ERR505702	GCA_901218435	CAALKU010000001-CAALKU010000036	Gladstone, Lo et al, 2019. EBioMedicine
12291_1#66	PRJEB3084	ERS393919	ERR505524	GCA_901215505	CAAKZN010000001-CAAKZN010000046	Gladstone, Lo et al, 2019. EBioMedicine
11893_8#26	PRJEB3084	ERS356576	ERR460205	GCA_901247155	CAAPRH010000001-CAAPRH010000039	Gladstone, Lo et al, 2019. EBioMedicine
19084_7#130	PRJEB3084	ERS1021432	ERR1422459	GCA_901336805	CABCWJ010000001-CABCWJ010000032	Gladstone, Lo et al, 2019. EBioMedicine
13154_2#14	PRJEB3084	ERS437268	ERR586313	GCA_901264435	CAASFU010000001-CAASFU010000043	Gladstone, Lo et al, 2019. EBioMedicine
12291_1#75	PRJEB3084	ERS393928	ERR505532	GCA_901215815	CAALAR010000001-CAALAR010000046	Gladstone, Lo et al, 2019. EBioMedicine
12291_1#39	PRJEB3084	ERS393892	ERR505498	GCA_901214445	CAAKVK010000001-CAAKVK010000048	Gladstone, Lo et al, 2019. EBioMedicine
11658_2#3	PRJEB3084	ERS356714	ERR433860	GCA_901214815	CAAKWV010000001-CAAKWV010000127	Gladstone, Lo et al, 2019. EBioMedicine
19084_7#107	PRJEB3084	ERS1021409	ERR1422436	GCA_901341155	CABDNF010000001-CABDNF010000032	Gladstone, Lo et al, 2019. EBioMedicine
19084_8#84	PRJEB3084	ERS1021570	ERR1422597	GCA_901329825	CABBVS010000001-CABBVS010000025	Gladstone, Lo et al, 2019. EBioMedicine
19084_8#36	PRJEB3084	ERS1021522	ERR1422549	GCA_901326225	CABBHS010000001-CABBHS010000024	Gladstone, Lo et al, 2019. EBioMedicine
19084_8#2	PRJEB3084	ERS1021488	ERR1422515	GCA_901291135	CAAWDR010000001-CAAWDR010000026	Gladstone, Lo et al, 2019. EBioMedicine
19084_8#18	PRJEB3084	ERS1021504	ERR1422531	GCA_901292225	CAAWHX010000001-CAAWHX010000028	Gladstone, Lo et al, 2019. EBioMedicine
19084_7#154	PRJEB3084	ERS1021456	ERR1422483	GCA_901337755	CABDAA010000001-CABDAA010000024	Gladstone, Lo et al, 2019. EBioMedicine
12291_1#45	PRJEB3084	ERS393898	ERR505504	GCA_901214645	CAAKWE010000001-CAAKWE010000046	Gladstone, Lo et al, 2019. EBioMedicine
16288_4#45	PRJEB3084	ERS653682	ERR980001	GCA_901227845	CAAMVA010000001-CAAMVA010000063	Gladstone, Lo et al, 2019. EBioMedicine
11679_1#60	PRJEB3084	ERS356566	ERR434024	GCA_901218355	CAALKJ010000001-CAALKJ010000023	Gladstone, Lo et al, 2019. EBioMedicine
19084_8#47	PRJEB3084	ERS1021533	ERR1422560	GCA_901327115	CABBLB010000001-CABBLB010000043	Gladstone, Lo et al, 2019. EBioMedicine
19084_8#40	PRJEB3084	ERS1021526	ERR1422553	GCA_901326535	CABBIV010000001-CABBIV010000028	Gladstone, Lo et al, 2019. EBioMedicine
19084_8#39	PRJEB3084	ERS1021525	ERR1422552	GCA_901326465	CABBIR010000001-CABBIR010000037	Gladstone, Lo et al, 2019. EBioMedicine
19084_8#24	PRJEB3084	ERS1021510	ERR1422537	GCA_901325625	CABBFI010000001-CABBFI010000034	Gladstone, Lo et al, 2019. EBioMedicine
19084_8#17	PRJEB3084	ERS1021503	ERR1422530	GCA_901292135	CAAWHP010000001-CAAWHP010000035	Gladstone, Lo et al, 2019. EBioMedicine
19084_8#15	PRJEB3084	ERS1021501	ERR1422528	GCA_901292005	CAAWHB010000001-CAAWHB010000029	Gladstone, Lo et al, 2019. EBioMedicine
13154_2#31	PRJEB3084	ERS437030	ERR586328	GCA_901265285	CAASJQ010000001-CAASJQ010000027	Gladstone, Lo et al, 2019. EBioMedicine
13091_5#75	PRJEB3084	ERS437185	ERR577927	GCA_901257675	CAARFV010000001-CAARFV010000042	Gladstone, Lo et al, 2019. EBioMedicine
12291_3#54	PRJEB3084	ERS394090	ERR505685	GCA_901217935	CAALIT010000001-CAALIT010000029	Gladstone, Lo et al, 2019. EBioMedicine
12291_3#41	PRJEB3084	ERS394077	ERR505673	GCA_901217565	CAALHL010000001-CAALHL010000039	Gladstone, Lo et al, 2019. EBioMedicine
11657_4#87	PRJEB3084	ERS356678	ERR433685	GCA_901275945	CAATYB010000001-CAATYB010000035	Gladstone, Lo et al, 2019. EBioMedicine
16288_5#29	PRJEB3084	ERS653749	ERR980068	GCA_901236605	CAAOCV010000001-CAAOCV010000055	Gladstone, Lo et al, 2019. EBioMedicine
12291_1#36	PRJEB3084	ERS393889	ERR505495	GCA_901214345	CAAKUZ010000001-CAAKUZ010000027	Gladstone, Lo et al, 2019. EBioMedicine
12290_3#2	PRJEB3084	ERS393941	ERR501542	GCA_901272515	CAATKW010000001-CAATKW010000055	Gladstone, Lo et al, 2019. EBioMedicine
12291_1#79	PRJEB3084	ERS393932	ERR505536	GCA_901215915	CAALBB010000001-CAALBB010000035	Gladstone, Lo et al, 2019. EBioMedicine
12291_4#7	PRJEB3084	ERS394133	ERR505724	GCA_901220015	CAALQW010000001-CAALQW010000046	Gladstone, Lo et al, 2019. EBioMedicine
12291_3#42	PRJEB3084	ERS394078	ERR505674	GCA_901217635	CAALHR010000001-CAALHR010000052	Gladstone, Lo et al, 2019. EBioMedicine
12291_3#40	PRJEB3084	ERS394076	ERR505672	GCA_901217575	CAALHN010000001-CAALHN010000045	Gladstone, Lo et al, 2019. EBioMedicine
12290_3#1	PRJEB3084	ERS393933	ERR501541	GCA_901272355	CAATKG010000001-CAATKG010000045	Gladstone, Lo et al, 2019. EBioMedicine
17794_7#41	PRJEB3084	ERS719889	ERR1191863	GCA_901264795	CAASGT010000001-CAASGT010000047	Gladstone, Lo et al, 2019. EBioMedicine
17794_7#134	PRJEB3084	ERS719713	ERR1191956	GCA_901313935	CAAZMS010000001-CAAZMS010000036	Gladstone, Lo et al, 2019. EBioMedicine
17428_8#129	PRJEB3084	ERS719602	ERR1106752	GCA_901249185	CAAPZI010000001-CAAPZI010000038	Gladstone, Lo et al, 2019. EBioMedicine
16399_7#21	PRJEB3084	ERS686148	ERR997642	GCA_901219565	CAALPC010000001-CAALPC010000054	Gladstone, Lo et al, 2019. EBioMedicine
16399_6#62	PRJEB3084	ERS686103	ERR997603	GCA_901298505	CAAXFO010000001-CAAXFO010000048	Gladstone, Lo et al, 2019. EBioMedicine
16399_6#4	PRJEB3084	ERS686043	ERR997545	GCA_901324805	CABBCE010000001-CABBCE010000052	Gladstone, Lo et al, 2019. EBioMedicine
19183_3#47	PRJEB3084	ERS745547	ERR1430845	GCA_901297975	CAAXDX010000001-CAAXDX010000035	Gladstone, Lo et al, 2019. EBioMedicine
17428_8#168	PRJEB3084	ERS719641	ERR1106791	GCA_901255205	CAAQVU010000001-CAAQVU010000037	Gladstone, Lo et al, 2019. EBioMedicine
16453_2#7	PRJEB3084	ERS686223	ERR984244	GCA_901228015	CAAMVO010000001-CAAMVO010000039	Gladstone, Lo et al, 2019. EBioMedicine
16399_7#3	PRJEB3084	ERS686128	ERR997624	GCA_901299425	CAAXJO010000001-CAAXJO010000035	Gladstone, Lo et al, 2019. EBioMedicine
15873_3#79	PRJEB3084	ERS654470	ERR913313	GCA_901221915	CAALXW010000001-CAALXW010000041	Gladstone, Lo et al, 2019. EBioMedicine
15873_3#35	PRJEB3084	ERS654419	ERR913269	GCA_901308255	CAAYRG010000001-CAAYRG010000042	Gladstone, Lo et al, 2019. EBioMedicine
15873_3#34	PRJEB3084	ERS654418	ERR913268	GCA_901308155	CAAYQT010000001-CAAYQT010000032	Gladstone, Lo et al, 2019. EBioMedicine
15873_3#1	PRJEB3084	ERS654374	ERR913235	GCA_901306255	CAAYJM010000001-CAAYJM010000039	Gladstone, Lo et al, 2019. EBioMedicine
15873_2#78	PRJEB3084	ERS654366	ERR913230	GCA_901306155	CAAYJD010000001-CAAYJD010000039	Gladstone, Lo et al, 2019. EBioMedicine
15873_2#53	PRJEB3084	ERS654339	ERR913205	GCA_901305325	CAAYGC010000001-CAAYGC010000043	Gladstone, Lo et al, 2019. EBioMedicine
15873_2#38	PRJEB3084	ERS654322	ERR913190	GCA_901304135	CAAYBS010000001-CAAYBS010000037	Gladstone, Lo et al, 2019. EBioMedicine
15531_6#3	PRJEB3084	ERS627180	ERR870195	GCA_901276175	CAATYX010000001-CAATYX010000039	Gladstone, Lo et al, 2019. EBioMedicine
14520_5#84	PRJEB3084	ERS525096	ERR730317	GCA_901278005	CAAUGB010000001-CAAUGB010000046	Gladstone, Lo et al, 2019. EBioMedicine
14520_5#67	PRJEB3084	ERS525064	ERR730300	GCA_901277305	CAAUDJ010000001-CAAUDJ010000041	Gladstone, Lo et al, 2019. EBioMedicine
14520_5#61	PRJEB3084	ERS525053	ERR730294	GCA_901276995	CAAUCA010000001-CAAUCA010000033	Gladstone, Lo et al, 2019. EBioMedicine
14520_5#55	PRJEB3084	ERS525041	ERR730288	GCA_901276265	CAATZH010000001-CAATZH010000039	Gladstone, Lo et al, 2019. EBioMedicine
21127_2#109	PRJEB3084	ERS1299717	ERR1788494	GCA_901315725	CAAZTS010000001-CAAZTS010000035	Gladstone, Lo et al, 2019. EBioMedicine
21127_1#183	PRJEB3084	ERS1299796	ERR1788380	GCA_901306735	CAAYLH010000001-CAAYLH010000040	Gladstone, Lo et al, 2019. EBioMedicine
22841_4#145	PRJEB3084	ERS1699344	ERR2091254	GCA_901334545	CABCNR010000001-CABCNR010000016	Gladstone, Lo et al, 2019. EBioMedicine
16288_3#61	PRJEB3084	ERS653615	ERR979934	GCA_901220065	CAALQP010000001-CAALQP010000033	Gladstone, Lo et al, 2019. EBioMedicine
12837_1#59	PRJEB3084	ERS428648	ERR568489	GCA_901214185	CAAKUK010000001-CAAKUK010000021	Gladstone, Lo et al, 2019. EBioMedicine
23164_8#143	PRJEB3084	ERS2528040	ERR2612103	GCA_901289405	CAAVXD010000001-CAAVXD010000038	Gladstone, Lo et al, 2019. EBioMedicine
16288_7#15	PRJEB3084	ERS653901	ERR980214	GCA_901251685	CAAQIP010000001-CAAQIP010000029	Gladstone, Lo et al, 2019. EBioMedicine
16288_5#65	PRJEB3084	ERS653785	ERR980103	GCA_901241345	CAAOVD010000001-CAAOVD010000026	Gladstone, Lo et al, 2019. EBioMedicine
16288_5#31	PRJEB3084	ERS653751	ERR980070	GCA_901236905	CAAODS010000001-CAAODS010000024	Gladstone, Lo et al, 2019. EBioMedicine
20925_3#81	PRJEB3084	ERS1206010	ERR1756466	GCA_901294785	CAAWRR010000001-CAAWRR010000030	Gladstone, Lo et al, 2019. EBioMedicine
16288_4#34	PRJEB3084	ERS653671	ERR979990	GCA_901226185	CAAMON010000001-CAAMON010000064	Gladstone, Lo et al, 2019. EBioMedicine
16288_3#60	PRJEB3084	ERS653614	ERR979933	GCA_901219915	CAALQI010000001-CAALQI010000043	Gladstone, Lo et al, 2019. EBioMedicine
16288_8#18	PRJEB3084	ERS653995	ERR980291	GCA_901260395	CAARQD010000001-CAARQD010000075	Gladstone, Lo et al, 2019. EBioMedicine
17138_5#31	PRJEB3084	ERS653845	ERR1065605	GCA_901219785	CAALQB010000001-CAALQB010000022	Gladstone, Lo et al, 2019. EBioMedicine
16288_8#45	PRJEB3084	ERS654022	ERR980318	GCA_901263915	CAASDV010000001-CAASDV010000047	Gladstone, Lo et al, 2019. EBioMedicine
16288_7#13	PRJEB3084	ERS653899	ERR980212	GCA_901251385	CAAQHO010000001-CAAQHO010000036	Gladstone, Lo et al, 2019. EBioMedicine
14723_1#79	PRJEB3084	ERS558668	ERR750807	GCA_901323985	CABAYW010000001-CABAYW010000033	Gladstone, Lo et al, 2019. EBioMedicine
14723_2#7	PRJEB3084	ERS558691	ERR750830	GCA_901325595	CABBFJ010000001-CABBFJ010000030	Gladstone, Lo et al, 2019. EBioMedicine
14723_2#29	PRJEB3084	ERS558713	ERR750852	GCA_901327605	CABBMZ010000001-CABBMZ010000026	Gladstone, Lo et al, 2019. EBioMedicine
14723_2#4	PRJEB3084	ERS558688	ERR750827	GCA_901325135	CABBDL010000001-CABBDL010000027	Gladstone, Lo et al, 2019. EBioMedicine
14723_2#26	PRJEB3084	ERS558710	ERR750849	GCA_901327195	CABBLG010000001-CABBLG010000050	Gladstone, Lo et al, 2019. EBioMedicine
18456_1#162	PRJEB3084	ERS725435	ERR1288971	GCA_901288405	CAAVTH010000001-CAAVTH010000045	Gladstone, Lo et al, 2019. EBioMedicine
17966_5#86	PRJEB3084	ERS726101	ERR1202536	GCA_901305585	CAAYHO010000001-CAAYHO010000046	Gladstone, Lo et al, 2019. EBioMedicine
17966_5#56	PRJEB3084	ERS726043	ERR1202506	GCA_901303505	CAAXZA010000001-CAAXZA010000039	Gladstone, Lo et al, 2019. EBioMedicine
17870_8#128	PRJEB3084	ERS725993	ERR1202388	GCA_901300045	CAAXLX010000001-CAAXLX010000042	Gladstone, Lo et al, 2019. EBioMedicine
16453_2#19	PRJEB3084	ERS686235	ERR984256	GCA_901229985	CAANCW010000001-CAANCW010000056	Gladstone, Lo et al, 2019. EBioMedicine
15873_5#69	PRJEB3084	ERS654571	ERR913465	GCA_901233375	CAANQH010000001-CAANQH010000048	Gladstone, Lo et al, 2019. EBioMedicine
15531_4#82	PRJEB3084	ERS627086	ERR870084	GCA_901262065	CAARWV010000001-CAARWV010000059	Gladstone, Lo et al, 2019. EBioMedicine
15531_3#87	PRJEB3084	ERS625982	ERR869994	GCA_901246365	CAAPOK010000001-CAAPOK010000058	Gladstone, Lo et al, 2019. EBioMedicine
15378_4#24	PRJEB3084	ERS625549	ERR862472	GCA_901342875	CABDTR010000001-CABDTR010000048	Gladstone, Lo et al, 2019. EBioMedicine
14936_6#62	PRJEB3084	ERS553623	ERR774717	GCA_901274745	CAATTM010000001-CAATTM010000063	Gladstone, Lo et al, 2019. EBioMedicine
14520_4#50	PRJEB3084	ERS524911	ERR730190	GCA_901258895	CAARKO010000001-CAARKO010000054	Gladstone, Lo et al, 2019. EBioMedicine
14520_4#47	PRJEB3084	ERS524908	ERR730187	GCA_901258445	CAARIV010000001-CAARIV010000056	Gladstone, Lo et al, 2019. EBioMedicine
14723_4#16	PRJEB3084	ERS558890	ERR751017	GCA_901335785	CABCSK010000001-CABCSK010000036	Gladstone, Lo et al, 2019. EBioMedicine
16288_6#13	PRJEB3084	ERS653816	ERR980134	GCA_901245195	CAAPJU010000001-CAAPJU010000122	Gladstone, Lo et al, 2019. EBioMedicine
16288_6#11	PRJEB3084	ERS653814	ERR980132	GCA_901244915	CAAPIS010000001-CAAPIS010000122	Gladstone, Lo et al, 2019. EBioMedicine
19084_7#126	PRJEB3084	ERS1021428	ERR1422455	GCA_901336645	CABCVT010000001-CABCVT010000022	Gladstone, Lo et al, 2019. EBioMedicine
22841_2#17	PRJEB3084	ERS1699487	ERR2090748	GCA_901301865	CAAXSQ010000001-CAAXSQ010000015	Gladstone, Lo et al, 2019. EBioMedicine
16288_6#76	PRJEB3084	ERS653879	ERR980194	GCA_901249655	CAAQAU010000001-CAAQAU010000077	Gladstone, Lo et al, 2019. EBioMedicine
15995_2#64	PRJEB3084	ERS640097	ERR925275	GCA_901317025	CAAZYO010000001-CAAZYO010000074	Gladstone, Lo et al, 2019. EBioMedicine
15995_1#64	PRJEB3084	ERS638865	ERR925090	GCA_901263285	CAASBJ010000001-CAASBJ010000074	Gladstone, Lo et al, 2019. EBioMedicine
15841_5#58	PRJEB3084	ERS638978	ERR909287	GCA_901277065	CAAUCG010000001-CAAUCG010000072	Gladstone, Lo et al, 2019. EBioMedicine
15841_5#51	PRJEB3084	ERS638971	ERR909280	GCA_901275765	CAATXI010000001-CAATXI010000069	Gladstone, Lo et al, 2019. EBioMedicine
15841_5#50	PRJEB3084	ERS638970	ERR909279	GCA_901275685	CAATWZ010000001-CAATWZ010000067	Gladstone, Lo et al, 2019. EBioMedicine
15841_3#30	PRJEB3084	ERS639778	ERR909069	GCA_901240085	CAAOQH010000001-CAAOQH010000083	Gladstone, Lo et al, 2019. EBioMedicine
14412_1#66	PRJEB3084	ERS508802	ERR714603	GCA_901225195	CAAMKO010000001-CAAMKO010000026	Gladstone, Lo et al, 2019. EBioMedicine
12291_3#47	PRJEB3084	ERS394083	ERR505678	GCA_901217745	CAALIE010000001-CAALIE010000032	Gladstone, Lo et al, 2019. EBioMedicine
18090_1#110	PRJEB3084	ERS740665	ERR1214430	GCA_901312845	CAAZIR010000001-CAAZIR010000019	Gladstone, Lo et al, 2019. EBioMedicine
17175_6#28	PRJEB3084	ERS708124	ERR1066130	GCA_901310615	CAAZAE010000001-CAAZAE010000034	Gladstone, Lo et al, 2019. EBioMedicine
17175_5#59	PRJEB3084	ERS708011	ERR1066071	GCA_901306405	CAAYKB010000001-CAAYKB010000040	Gladstone, Lo et al, 2019. EBioMedicine
17150_6#29	PRJEB3084	ERS708486	ERR1065855	GCA_901251355	CAAQHM010000001-CAAQHM010000042	Gladstone, Lo et al, 2019. EBioMedicine
14566_5#73	PRJEB3084	ERS508827	ERR730833	GCA_901313635	CAAZLO010000001-CAAZLO010000033	Gladstone, Lo et al, 2019. EBioMedicine
14566_4#36	PRJEB3084	ERS508629	ERR730701	GCA_901261565	CAARUV010000001-CAARUV010000039	Gladstone, Lo et al, 2019. EBioMedicine
13670_3#20	PRJEB3084	ERS437088	ERR662300	GCA_901281945	CAAUVE010000001-CAAUVE010000039	Gladstone, Lo et al, 2019. EBioMedicine
14723_2#1	PRJEB3084	ERS558685	ERR750824	GCA_901324955	CABBCU010000001-CABBCU010000051	Gladstone, Lo et al, 2019. EBioMedicine
18090_1#125	PRJEB3084	ERS740696	ERR1214445	GCA_901284695	CAAVFG010000001-CAAVFG010000042	Gladstone, Lo et al, 2019. EBioMedicine
19084_7#134	PRJEB3084	ERS1021436	ERR1422463	GCA_901336985	CABCXC010000001-CABCXC010000028	Gladstone, Lo et al, 2019. EBioMedicine
19084_7#125	PRJEB3084	ERS1021427	ERR1422454	GCA_901336565	CABCVM010000001-CABCVM010000039	Gladstone, Lo et al, 2019. EBioMedicine
16288_7#3	PRJEB3084	ERS653889	ERR980204	GCA_901250445	CAAQDW010000001-CAAQDW010000042	Gladstone, Lo et al, 2019. EBioMedicine
16288_7#18	PRJEB3084	ERS653904	ERR980217	GCA_901252135	CAAQKO010000001-CAAQKO010000036	Gladstone, Lo et al, 2019. EBioMedicine
14723_1#67	PRJEB3084	ERS558656	ERR750796	GCA_901905305	CABFMV010000001-CABFMV010000043	Gladstone, Lo et al, 2019. EBioMedicine
19084_7#97	PRJEB3084	ERS1021399	ERR1422426	GCA_901291915	CAAWGT010000001-CAAWGT010000041	Gladstone, Lo et al, 2019. EBioMedicine
10395_5#18	PRJEB3084	ERS242902	ERR352008	GCA_901229405	CAANBA010000001-CAANBA010000130	Gladstone, Lo et al, 2019. EBioMedicine
16288_3#64	PRJEB3084	ERS653618	ERR979937	GCA_901220275	CAALRW010000001-CAALRW010000031	Gladstone, Lo et al, 2019. EBioMedicine
21127_2#165	PRJEB3084	ERS1299731	ERR1788550	GCA_901290665	CAAWBY010000001-CAAWBY010000026	Gladstone, Lo et al, 2019. EBioMedicine
21127_1#158	PRJEB3084	ERS1299460	ERR1788355	GCA_901304985	CAAYEJ010000001-CAAYEJ010000022	Gladstone, Lo et al, 2019. EBioMedicine
14723_3#93	PRJEB3084	ERS558872	ERR750999	GCA_901334325	CABCMX010000001-CABCMX010000018	Gladstone, Lo et al, 2019. EBioMedicine
14723_3#86	PRJEB3084	ERS558865	ERR750992	GCA_901333395	CABCJD010000001-CABCJD010000020	Gladstone, Lo et al, 2019. EBioMedicine
14723_3#75	PRJEB3084	ERS558854	ERR750981	GCA_901332095	CABCEG010000001-CABCEG010000018	Gladstone, Lo et al, 2019. EBioMedicine
14723_3#66	PRJEB3084	ERS558845	ERR750972	GCA_901330865	CABBZN010000001-CABBZN010000026	Gladstone, Lo et al, 2019. EBioMedicine
15995_2#42	PRJEB3084	ERS640075	ERR925253	GCA_901315775	CAAZTV010000001-CAAZTV010000031	Gladstone, Lo et al, 2019. EBioMedicine
15995_1#163	PRJEB3084	ERS640005	ERR925186	GCA_901311395	CAAZDD010000001-CAAZDD010000030	Gladstone, Lo et al, 2019. EBioMedicine
14723_4#80	PRJEB3084	ERS558992	ERR751081	GCA_901338705	CABDDQ010000001-CABDDQ010000025	Gladstone, Lo et al, 2019. EBioMedicine
14723_4#86	PRJEB3084	ERS558998	ERR751086	GCA_901326575	CABBJC010000001-CABBJC010000032	Gladstone, Lo et al, 2019. EBioMedicine
14723_6#46	PRJEB3084	ERS559053	ERR751148	GCA_901225235	CAAMLA010000001-CAAMLA010000041	Gladstone, Lo et al, 2019. EBioMedicine
14723_6#38	PRJEB3084	ERS559045	ERR751140	GCA_901223695	CAAMEV010000001-CAAMEV010000041	Gladstone, Lo et al, 2019. EBioMedicine
14723_4#57	PRJEB3084	ERS558969	ERR751058	GCA_901338085	CABDBK010000001-CABDBK010000040	Gladstone, Lo et al, 2019. EBioMedicine
18090_1#137	PRJEB3084	ERS740723	ERR1214457	GCA_901284895	CAAVFY010000001-CAAVFY010000017	Gladstone, Lo et al, 2019. EBioMedicine
11658_2#10	PRJEB3084	ERS356669	ERR433866	GCA_901214975	CAAKXJ010000001-CAAKXJ010000035	Gladstone, Lo et al, 2019. EBioMedicine
14913_5#42	PRJEB3084	ERS566810	ERR774139	GCA_901338735	CABDDU010000001-CABDDU010000046	Gladstone, Lo et al, 2019. EBioMedicine
14913_3#83	PRJEB3084	ERS566466	ERR773991	GCA_901269805	CAATAL010000001-CAATAL010000036	Gladstone, Lo et al, 2019. EBioMedicine
14566_6#46	PRJEB3084	ERS509018	ERR730901	GCA_901318835	CABAFF010000001-CABAFF010000044	Gladstone, Lo et al, 2019. EBioMedicine
14555_4#21	PRJEB3084	ERS508984	ERR736918	GCA_901240095	CAAOQF010000001-CAAOQF010000092	Gladstone, Lo et al, 2019. EBioMedicine
14410_8#72	PRJEB3084	ERS508531	ERR714514	GCA_901282955	CAAUYP010000001-CAAUYP010000048	Gladstone, Lo et al, 2019. EBioMedicine
13415_7#2	PRJEB3084	ERS464614	ERR600597	GCA_901249845	CAAQBV010000001-CAAQBV010000029	Gladstone, Lo et al, 2019. EBioMedicine
12291_6#43	PRJEB3084	ERS390683	ERR505934	GCA_901246845	CAAPPY010000001-CAAPPY010000055	Gladstone, Lo et al, 2019. EBioMedicine
17794_8#68	PRJEB3084	ERS719862	ERR1192079	GCA_901319245	CABAGZ010000001-CABAGZ010000030	Gladstone, Lo et al, 2019. EBioMedicine
17428_8#122	PRJEB3084	ERS719595	ERR1106745	GCA_901248225	CAAPVM010000001-CAAPVM010000026	Gladstone, Lo et al, 2019. EBioMedicine
15531_6#94	PRJEB3084	ERS627280	ERR870285	GCA_901301765	CAAXSL010000001-CAAXSL010000043	Gladstone, Lo et al, 2019. EBioMedicine
17175_8#49	PRJEB3084	ERS708349	ERR1066333	GCA_901239755	CAAOOU010000001-CAAOOU010000028	Gladstone, Lo et al, 2019. EBioMedicine
15995_2#70	PRJEB3084	ERS640103	ERR925281	GCA_901317335	CAAZZU010000001-CAAZZU010000046	Gladstone, Lo et al, 2019. EBioMedicine
19084_8#65	PRJEB3084	ERS1021551	ERR1422578	GCA_901328495	CABBQF010000001-CABBQF010000026	Gladstone, Lo et al, 2019. EBioMedicine
19084_8#86	PRJEB3084	ERS1021572	ERR1422599	GCA_901330005	CABBWF010000001-CABBWF010000038	Gladstone, Lo et al, 2019. EBioMedicine
13091_6#43	PRJEB3084	ERS437250	ERR577986	GCA_901261585	CAARUU010000001-CAARUU010000065	Gladstone, Lo et al, 2019. EBioMedicine
12291_3#90	PRJEB3084	ERS394126	ERR505717	GCA_901219385	CAALOK010000001-CAALOK010000047	Gladstone, Lo et al, 2019. EBioMedicine
12291_3#83	PRJEB3084	ERS394119	ERR505710	GCA_901218875	CAALML010000001-CAALML010000038	Gladstone, Lo et al, 2019. EBioMedicine
13091_6#41	PRJEB3084	ERS437248	ERR577984	GCA_901261365	CAARTZ010000001-CAARTZ010000025	Gladstone, Lo et al, 2019. EBioMedicine
13091_6#13	PRJEB3084	ERS437219	ERR577956	GCA_901259295	CAARMN010000001-CAARMN010000025	Gladstone, Lo et al, 2019. EBioMedicine
12291_3#7	PRJEB3084	ERS394043	ERR505641	GCA_901216715	CAALEC010000001-CAALEC010000086	Gladstone, Lo et al, 2019. EBioMedicine
12291_3#34	PRJEB3084	ERS394070	ERR505668	GCA_901217445	CAALGY010000001-CAALGY010000060	Gladstone, Lo et al, 2019. EBioMedicine
12291_3#72	PRJEB3084	ERS394108	ERR505700	GCA_901218385	CAALKQ010000001-CAALKQ010000071	Gladstone, Lo et al, 2019. EBioMedicine
13091_6#18	PRJEB3084	ERS437224	ERR577961	GCA_901259765	CAARNL010000001-CAARNL010000047	Gladstone, Lo et al, 2019. EBioMedicine
19084_8#28	PRJEB3084	ERS1021514	ERR1422541	GCA_901325785	CABBGA010000001-CABBGA010000021	Gladstone, Lo et al, 2019. EBioMedicine
19084_8#22	PRJEB3084	ERS1021508	ERR1422535	GCA_901292495	CAAWIX010000001-CAAWIX010000026	Gladstone, Lo et al, 2019. EBioMedicine
21999_7#123	PRJEB3084	ERS1813668	ERR2089385	GCA_901331815	CABCDE010000001-CABCDE010000026	Gladstone, Lo et al, 2019. EBioMedicine
19084_8#101	PRJEB3084	ERS1021587	ERR1422614	GCA_901292945	CAAWKO010000001-CAAWKO010000023	Gladstone, Lo et al, 2019. EBioMedicine
19084_8#80	PRJEB3084	ERS1021566	ERR1422593	GCA_901329445	CABBUF010000001-CABBUF010000024	Gladstone, Lo et al, 2019. EBioMedicine
11658_2#23	PRJEB3084	ERS356636	ERR433879	GCA_901215455	CAAKZH010000001-CAAKZH010000030	Gladstone, Lo et al, 2019. EBioMedicine
19084_8#52	PRJEB3084	ERS1021538	ERR1422565	GCA_901327525	CABBMR010000001-CABBMR010000029	Gladstone, Lo et al, 2019. EBioMedicine
19084_8#55	PRJEB3084	ERS1021541	ERR1422568	GCA_901327825	CABBNR010000001-CABBNR010000034	Gladstone, Lo et al, 2019. EBioMedicine
13091_6#7	PRJEB3084	ERS437213	ERR577950	GCA_901258755	CAARJR010000001-CAARJR010000035	Gladstone, Lo et al, 2019. EBioMedicine
12291_3#55	PRJEB3084	ERS394091	ERR505686	GCA_901217915	CAALIV010000001-CAALIV010000057	Gladstone, Lo et al, 2019. EBioMedicine
16288_8#40	PRJEB3084	ERS654017	ERR980313	GCA_901263445	CAASBZ010000001-CAASBZ010000051	Gladstone, Lo et al, 2019. EBioMedicine
16288_7#82	PRJEB3084	ERS653976	ERR980272	GCA_901257695	CAARGF010000001-CAARGF010000046	Gladstone, Lo et al, 2019. EBioMedicine
16288_7#80	PRJEB3084	ERS653974	ERR980270	GCA_901299955	CAAXLK010000001-CAAXLK010000046	Gladstone, Lo et al, 2019. EBioMedicine
16288_8#39	PRJEB3084	ERS654016	ERR980312	GCA_901263315	CAASBL010000001-CAASBL010000060	Gladstone, Lo et al, 2019. EBioMedicine
16288_8#28	PRJEB3084	ERS654005	ERR980301	GCA_901261645	CAARUW010000001-CAARUW010000051	Gladstone, Lo et al, 2019. EBioMedicine
16288_7#79	PRJEB3084	ERS653973	ERR980269	GCA_901257225	CAARDN010000001-CAARDN010000037	Gladstone, Lo et al, 2019. EBioMedicine
17138_5#49	PRJEB3084	ERS653885	ERR1065623	GCA_901220975	CAALUT010000001-CAALUT010000035	Gladstone, Lo et al, 2019. EBioMedicine
16288_8#20	PRJEB3084	ERS653997	ERR980293	GCA_901260685	CAARRI010000001-CAARRI010000044	Gladstone, Lo et al, 2019. EBioMedicine
20925_3#29	PRJEB3084	ERS1205984	ERR1756414	GCA_901292645	CAAWJJ010000001-CAAWJJ010000035	Gladstone, Lo et al, 2019. EBioMedicine
16288_8#13	PRJEB3084	ERS653990	ERR980286	GCA_901259815	CAARNQ010000001-CAARNQ010000062	Gladstone, Lo et al, 2019. EBioMedicine
16288_3#76	PRJEB3084	ERS653630	ERR979949	GCA_901221465	CAALWJ010000001-CAALWJ010000054	Gladstone, Lo et al, 2019. EBioMedicine
16288_6#40	PRJEB3084	ERS653843	ERR980161	GCA_901246585	CAAPPI010000001-CAAPPI010000114	Gladstone, Lo et al, 2019. EBioMedicine
14520_5#16	PRJEB3084	ERS524973	ERR730249	GCA_901269375	CAASYU010000001-CAASYU010000067	Gladstone, Lo et al, 2019. EBioMedicine
14520_4#28	PRJEB3084	ERS524889	ERR730168	GCA_901254695	CAAQUH010000001-CAAQUH010000065	Gladstone, Lo et al, 2019. EBioMedicine
17175_4#67	PRJEB3084	ERS707833	ERR1065986	GCA_901270595	CAATDR010000001-CAATDR010000053	Gladstone, Lo et al, 2019. EBioMedicine
17138_3#82	PRJEB3084	ERS708604	ERR1065472	GCA_901329065	CABBSP010000001-CABBSP010000057	Gladstone, Lo et al, 2019. EBioMedicine
17059_8#74	PRJEB3084	ERS707855	ERR1065370	GCA_901268705	CAASWG010000001-CAASWG010000056	Gladstone, Lo et al, 2019. EBioMedicine
17059_8#66	PRJEB3084	ERS707840	ERR1065362	GCA_901267565	CAASRX010000001-CAASRX010000061	Gladstone, Lo et al, 2019. EBioMedicine
17059_6#93	PRJEB3084	ERS707697	ERR1065204	GCA_901246635	CAAPPF010000001-CAAPPF010000059	Gladstone, Lo et al, 2019. EBioMedicine
15378_3#55	PRJEB3084	ERS625481	ERR862408	GCA_901342365	CABDRT010000001-CABDRT010000069	Gladstone, Lo et al, 2019. EBioMedicine
16288_4#64	PRJEB3084	ERS653701	ERR980020	GCA_901230365	CAANER010000001-CAANER010000094	Gladstone, Lo et al, 2019. EBioMedicine
16288_3#32	PRJEB3084	ERS653586	ERR979905	GCA_901323315	CABAWJ010000001-CABAWJ010000070	Gladstone, Lo et al, 2019. EBioMedicine
16288_8#33	PRJEB3084	ERS654010	ERR980306	GCA_901262485	CAARYH010000001-CAARYH010000049	Gladstone, Lo et al, 2019. EBioMedicine
16288_7#55	PRJEB3084	ERS653941	ERR980247	GCA_901254425	CAAQTK010000001-CAAQTK010000061	Gladstone, Lo et al, 2019. EBioMedicine
17138_5#13	PRJEB3084	ERS653807	ERR1065587	GCA_901218965	CAALMT010000001-CAALMT010000031	Gladstone, Lo et al, 2019. EBioMedicine
16288_6#14	PRJEB3084	ERS653817	ERR980135	GCA_901245395	CAAPKP010000001-CAAPKP010000083	Gladstone, Lo et al, 2019. EBioMedicine
16288_5#42	PRJEB3084	ERS653762	ERR980080	GCA_901238435	CAAOJN010000001-CAAOJN010000043	Gladstone, Lo et al, 2019. EBioMedicine
17138_5#58	PRJEB3084	ERS653940	ERR1065632	GCA_901221975	CAALYM010000001-CAALYM010000038	Gladstone, Lo et al, 2019. EBioMedicine
16288_8#62	PRJEB3084	ERS654039	ERR980335	GCA_901266235	CAASNH010000001-CAASNH010000055	Gladstone, Lo et al, 2019. EBioMedicine
16288_8#61	PRJEB3084	ERS654038	ERR980334	GCA_901266215	CAASMQ010000001-CAASMQ010000049	Gladstone, Lo et al, 2019. EBioMedicine
16288_8#38	PRJEB3084	ERS654015	ERR980311	GCA_901263145	CAASAV010000001-CAASAV010000067	Gladstone, Lo et al, 2019. EBioMedicine
16288_4#39	PRJEB3084	ERS653676	ERR979995	GCA_901227015	CAAMRQ010000001-CAAMRQ010000097	Gladstone, Lo et al, 2019. EBioMedicine
16288_7#45	PRJEB3084	ERS653931	ERR980239	GCA_901253775	CAAQQU010000001-CAAQQU010000061	Gladstone, Lo et al, 2019. EBioMedicine
16288_4#26	PRJEB3084	ERS653663	ERR979982	GCA_901224955	CAAMJY010000001-CAAMJY010000093	Gladstone, Lo et al, 2019. EBioMedicine
17138_5#35	PRJEB3084	ERS653857	ERR1065609	GCA_901220105	CAALRD010000001-CAALRD010000026	Gladstone, Lo et al, 2019. EBioMedicine
16288_4#38	PRJEB3084	ERS653675	ERR979994	GCA_901226885	CAAMRJ010000001-CAAMRJ010000060	Gladstone, Lo et al, 2019. EBioMedicine
16288_8#8	PRJEB3084	ERS653985	ERR980281	GCA_901258915	CAARKN010000001-CAARKN010000053	Gladstone, Lo et al, 2019. EBioMedicine
16288_8#29	PRJEB3084	ERS654006	ERR980302	GCA_901261835	CAARVT010000001-CAARVT010000040	Gladstone, Lo et al, 2019. EBioMedicine
16288_7#71	PRJEB3084	ERS653957	ERR980261	GCA_901256305	CAARAP010000001-CAARAP010000038	Gladstone, Lo et al, 2019. EBioMedicine
16288_4#37	PRJEB3084	ERS653674	ERR979993	GCA_901226735	CAAMQN010000001-CAAMQN010000063	Gladstone, Lo et al, 2019. EBioMedicine
16288_7#68	PRJEB3084	ERS653954	ERR980259	GCA_901255985	CAAQZF010000001-CAAQZF010000053	Gladstone, Lo et al, 2019. EBioMedicine
14555_4#15	PRJEB3084	ERS508972	ERR736912	GCA_901238415	CAAOJM010000001-CAAOJM010000054	Gladstone, Lo et al, 2019. EBioMedicine
21053_8#149	PRJEB3084	ERS1299361	ERR1788160	GCA_901298215	CAAXEQ010000001-CAAXEQ010000040	Gladstone, Lo et al, 2019. EBioMedicine
19084_8#51	PRJEB3084	ERS1021537	ERR1422564	GCA_901327425	CABBMH010000001-CABBMH010000021	Gladstone, Lo et al, 2019. EBioMedicine
19341_2#19	PRJEB3084	ERS812060	ERR1453486	GCA_901300995	CAAXPE010000001-CAAXPE010000030	Gladstone, Lo et al, 2019. EBioMedicine
19183_3#7	PRJEB3084	ERS745507	ERR1430805	GCA_901296065	CAAWWO010000001-CAAWWO010000031	Gladstone, Lo et al, 2019. EBioMedicine
17794_7#98	PRJEB3084	ERS719674	ERR1191920	GCA_901272095	CAATJF010000001-CAATJF010000028	Gladstone, Lo et al, 2019. EBioMedicine
17794_7#130	PRJEB3084	ERS719707	ERR1191952	GCA_901276975	CAAUCD010000001-CAAUCD010000027	Gladstone, Lo et al, 2019. EBioMedicine
17428_8#145	PRJEB3084	ERS719618	ERR1106768	GCA_901251725	CAAQIR010000001-CAAQIR010000027	Gladstone, Lo et al, 2019. EBioMedicine
16453_2#21	PRJEB3084	ERS686237	ERR984258	GCA_901230345	CAANEF010000001-CAANEF010000035	Gladstone, Lo et al, 2019. EBioMedicine
15531_6#7	PRJEB3084	ERS627185	ERR870199	GCA_901276825	CAAUBN010000001-CAAUBN010000028	Gladstone, Lo et al, 2019. EBioMedicine
15531_5#75	PRJEB3084	ERS627155	ERR870172	GCA_901271995	CAATIU010000001-CAATIU010000031	Gladstone, Lo et al, 2019. EBioMedicine
15531_5#62	PRJEB3084	ERS627141	ERR870159	GCA_901269435	CAASYY010000001-CAASYY010000029	Gladstone, Lo et al, 2019. EBioMedicine
14520_5#77	PRJEB3084	ERS525083	ERR730310	GCA_901277785	CAAUFA010000001-CAAUFA010000036	Gladstone, Lo et al, 2019. EBioMedicine
14410_5#41	PRJEB3084	ERS497236	ERR714228	GCA_901267185	CAASQK010000001-CAASQK010000029	Gladstone, Lo et al, 2019. EBioMedicine
14410_4#77	PRJEB3084	ERS497398	ERR714179	GCA_901259605	CAARNB010000001-CAARNB010000030	Gladstone, Lo et al, 2019. EBioMedicine
21999_7#130	PRJEB3084	ERS1813675	ERR2089392	GCA_901292805	CAAWKB010000001-CAAWKB010000038	Gladstone, Lo et al, 2019. EBioMedicine
16288_8#25	PRJEB3084	ERS654002	ERR980298	GCA_901299875	CAAXLC010000001-CAAXLC010000066	Gladstone, Lo et al, 2019. EBioMedicine
17138_5#48	PRJEB3084	ERS653884	ERR1065622	GCA_901221085	CAALUP010000001-CAALUP010000031	Gladstone, Lo et al, 2019. EBioMedicine
17870_7#127	PRJEB3084	ERS725795	ERR1202197	GCA_901293485	CAAWMS010000001-CAAWMS010000050	Gladstone, Lo et al, 2019. EBioMedicine
12378_2#64	PRJEB3084	ERS399270	ERR516668	GCA_901270765	CAATED010000001-CAATED010000058	Gladstone, Lo et al, 2019. EBioMedicine
14566_6#13	PRJEB3084	ERS508951	ERR730868	GCA_901316415	CAAZWF010000001-CAAZWF010000050	Gladstone, Lo et al, 2019. EBioMedicine
13415_7#91	PRJEB3084	ERS464703	ERR633020	GCA_901265575	CAASJU010000001-CAASJU010000044	Gladstone, Lo et al, 2019. EBioMedicine
14913_2#21	PRJEB3084	ERS566387	ERR773835	GCA_901239435	CAAONF010000001-CAAONF010000034	Gladstone, Lo et al, 2019. EBioMedicine
21127_2#108	PRJEB3084	ERS1299529	ERR1788493	GCA_901315665	CAAZTL010000001-CAAZTL010000029	Gladstone, Lo et al, 2019. EBioMedicine
22114_6#37	PRJEB3084	ERS1814030	ERR2089825	GCA_901314755	CAAZPZ010000001-CAAZPZ010000049	Gladstone, Lo et al, 2019. EBioMedicine
22027_1#103	PRJEB3084	ERS1814098	ERR2089723	GCA_901305375	CAAYFZ010000001-CAAYFZ010000041	Gladstone, Lo et al, 2019. EBioMedicine
22027_1#45	PRJEB3084	ERS1813949	ERR2089665	GCA_901334815	CABCOU010000001-CABCOU010000028	Gladstone, Lo et al, 2019. EBioMedicine
17150_4#76	PRJEB3084	ERS708038	ERR1065715	GCA_901232795	CAANOD010000001-CAANOD010000038	Gladstone, Lo et al, 2019. EBioMedicine
17059_8#83	PRJEB3084	ERS707874	ERR1065379	GCA_901270065	CAATBQ010000001-CAATBQ010000040	Gladstone, Lo et al, 2019. EBioMedicine
13415_4#95	PRJEB3084	ERS464372	ERR600404	GCA_901283665	CAAVBS010000001-CAAVBS010000022	Gladstone, Lo et al, 2019. EBioMedicine
18090_2#120	PRJEB3084	ERS740865	ERR1214628	GCA_901286155	CAAVKT010000001-CAAVKT010000033	Gladstone, Lo et al, 2019. EBioMedicine
16288_8#59	PRJEB3084	ERS654036	ERR980332	GCA_901265675	CAASKQ010000001-CAASKQ010000052	Gladstone, Lo et al, 2019. EBioMedicine
16288_5#8	PRJEB3084	ERS653728	ERR980047	GCA_901234165	CAANTF010000001-CAANTF010000037	Gladstone, Lo et al, 2019. EBioMedicine
16288_5#50	PRJEB3084	ERS653770	ERR980088	GCA_901239505	CAAOOD010000001-CAAOOD010000033	Gladstone, Lo et al, 2019. EBioMedicine
16288_4#47	PRJEB3084	ERS653684	ERR980003	GCA_901228215	CAAMWI010000001-CAAMWI010000052	Gladstone, Lo et al, 2019. EBioMedicine
16288_4#13	PRJEB3084	ERS653650	ERR979969	GCA_901223905	CAAMFU010000001-CAAMFU010000065	Gladstone, Lo et al, 2019. EBioMedicine
16453_2#37	PRJEB3084	ERS686253	ERR984274	GCA_901232415	CAANMT010000001-CAANMT010000037	Gladstone, Lo et al, 2019. EBioMedicine
16399_7#10	PRJEB3084	ERS686136	ERR997631	GCA_901218835	CAALMH010000001-CAALMH010000034	Gladstone, Lo et al, 2019. EBioMedicine
14520_4#74	PRJEB3084	ERS524936	ERR730214	GCA_901263615	CAASCQ010000001-CAASCQ010000032	Gladstone, Lo et al, 2019. EBioMedicine
14410_7#65	PRJEB3084	ERS497406	ERR714422	GCA_901279655	CAAUMI010000001-CAAUMI010000028	Gladstone, Lo et al, 2019. EBioMedicine
14410_7#17	PRJEB3084	ERS497227	ERR714374	GCA_901278335	CAAUHI010000001-CAAUHI010000032	Gladstone, Lo et al, 2019. EBioMedicine
17794_7#35	PRJEB3084	ERS719879	ERR1191857	GCA_901264025	CAASED010000001-CAASED010000022	Gladstone, Lo et al, 2019. EBioMedicine
17428_8#186	PRJEB3084	ERS719659	ERR1106809	GCA_901257805	CAARFU010000001-CAARFU010000021	Gladstone, Lo et al, 2019. EBioMedicine
16453_2#46	PRJEB3084	ERS686262	ERR984283	GCA_901233925	CAANSI010000001-CAANSI010000027	Gladstone, Lo et al, 2019. EBioMedicine
16453_2#39	PRJEB3084	ERS686255	ERR984276	GCA_901232825	CAANOC010000001-CAANOC010000022	Gladstone, Lo et al, 2019. EBioMedicine
16399_7#53	PRJEB3084	ERS686187	ERR997674	GCA_901223045	CAAMCK010000001-CAAMCK010000021	Gladstone, Lo et al, 2019. EBioMedicine
16399_7#1	PRJEB3084	ERS686126	ERR997622	GCA_901299365	CAAXJD010000001-CAAXJD010000036	Gladstone, Lo et al, 2019. EBioMedicine
15873_5#8	PRJEB3084	ERS654298	ERR913404	GCA_901229085	CAAMZZ010000001-CAAMZZ010000039	Gladstone, Lo et al, 2019. EBioMedicine
14520_4#42	PRJEB3084	ERS524903	ERR730182	GCA_901257475	CAARFA010000001-CAARFA010000026	Gladstone, Lo et al, 2019. EBioMedicine
14520_4#41	PRJEB3084	ERS524902	ERR730181	GCA_901257275	CAAREU010000001-CAAREU010000054	Gladstone, Lo et al, 2019. EBioMedicine
14520_4#26	PRJEB3084	ERS524887	ERR730166	GCA_901254285	CAAQSU010000001-CAAQSU010000034	Gladstone, Lo et al, 2019. EBioMedicine
14520_4#11	PRJEB3084	ERS524871	ERR730151	GCA_901251255	CAAQHF010000001-CAAQHF010000025	Gladstone, Lo et al, 2019. EBioMedicine
14410_6#45	PRJEB3084	ERS497275	ERR714317	GCA_901277085	CAAUCL010000001-CAAUCL010000026	Gladstone, Lo et al, 2019. EBioMedicine
14410_4#68	PRJEB3084	ERS497371	ERR714170	GCA_901257965	CAARGN010000001-CAARGN010000037	Gladstone, Lo et al, 2019. EBioMedicine
14410_4#24	PRJEB3084	ERS497204	ERR714126	GCA_901254585	CAAQTW010000001-CAAQTW010000034	Gladstone, Lo et al, 2019. EBioMedicine
21127_1#90	PRJEB3084	ERS1299844	ERR1788288	GCA_901302375	CAAXUQ010000001-CAAXUQ010000016	Gladstone, Lo et al, 2019. EBioMedicine
11679_1#95	PRJEB3084	ERS356723	ERR434059	GCA_901219985	CAALQQ010000001-CAALQQ010000077	Gladstone, Lo et al, 2019. EBioMedicine
12291_1#8	PRJEB3084	ERS393861	ERR505470	GCA_901213835	CAAKTE010000001-CAAKTE010000035	Gladstone, Lo et al, 2019. EBioMedicine
14520_6#21	PRJEB3084	ERS525023	ERR730349	GCA_901279215	CAAUKR010000001-CAAUKR010000048	Gladstone, Lo et al, 2019. EBioMedicine
14520_6#24	PRJEB3084	ERS525029	ERR730352	GCA_901279365	CAAULC010000001-CAAULC010000048	Gladstone, Lo et al, 2019. EBioMedicine
14913_5#66	PRJEB3084	ERS566834	ERR774161	GCA_901338955	CABDEQ010000001-CABDEQ010000040	Gladstone, Lo et al, 2019. EBioMedicine
9789_4#86	PRJEB3084	ERS215190	ERR316839	GCA_901220905	CAALUI010000001-CAALUI010000051	Gladstone, Lo et al, 2019. EBioMedicine
17870_7#65	PRJEB3084	ERS725425	ERR1202135	GCA_901323685	CABAYB010000001-CABAYB010000038	Gladstone, Lo et al, 2019. EBioMedicine
17870_8#114	PRJEB3084	ERS725965	ERR1202374	GCA_901299375	CAAXJC010000001-CAAXJC010000058	Gladstone, Lo et al, 2019. EBioMedicine
17870_7#147	PRJEB3084	ERS725833	ERR1202217	GCA_901294155	CAAWPK010000001-CAAWPK010000054	Gladstone, Lo et al, 2019. EBioMedicine
11657_2#35	PRJEB3084	ERS322593	ERR433551	GCA_901263735	CAASDD010000001-CAASDD010000024	Gladstone, Lo et al, 2019. EBioMedicine
9789_3#70	PRJEB3084	ERS215078	ERR316732	GCA_901218155	CAALJU010000001-CAALJU010000127	Gladstone, Lo et al, 2019. EBioMedicine
9789_4#89	PRJEB3084	ERS215193	ERR316842	GCA_901221145	CAALVM010000001-CAALVM010000085	Gladstone, Lo et al, 2019. EBioMedicine
14936_5#55	PRJEB3084	ERS553444	ERR774619	GCA_901263185	CAASBB010000001-CAASBB010000044	Gladstone, Lo et al, 2019. EBioMedicine
18456_1#30	PRJEB3084	ERS725332	ERR1288839	GCA_901329855	CABBVO010000001-CABBVO010000031	Gladstone, Lo et al, 2019. EBioMedicine
18456_1#29	PRJEB3084	ERS725330	ERR1288838	GCA_901329775	CABBVJ010000001-CABBVJ010000028	Gladstone, Lo et al, 2019. EBioMedicine
12290_3#37	PRJEB3084	ERS398854	ERR501577	GCA_901275095	CAATUS010000001-CAATUS010000056	Gladstone, Lo et al, 2019. EBioMedicine
9789_5#38	PRJEB3084	ERS215236	ERR316882	GCA_901222875	CAAMBT010000001-CAAMBT010000039	Gladstone, Lo et al, 2019. EBioMedicine
9789_4#37	PRJEB3084	ERS215141	ERR316790	GCA_901219245	CAALNS010000001-CAALNS010000051	Gladstone, Lo et al, 2019. EBioMedicine
9716_7#32	PRJEB3084	ERS215323	ERR311095	GCA_901214255	CAAKUR010000001-CAAKUR010000047	Gladstone, Lo et al, 2019. EBioMedicine
15531_3#89	PRJEB3084	ERS625984	ERR869996	GCA_901246795	CAAPPU010000001-CAAPPU010000058	Gladstone, Lo et al, 2019. EBioMedicine
15531_2#69	PRJEB3084	ERS625695	ERR869882	GCA_901240345	CAAORC010000001-CAAORC010000048	Gladstone, Lo et al, 2019. EBioMedicine
9789_4#39	PRJEB3084	ERS215143	ERR316792	GCA_901219345	CAALOC010000001-CAALOC010000079	Gladstone, Lo et al, 2019. EBioMedicine
15378_3#7	PRJEB3084	ERS625433	ERR862360	GCA_901341935	CABDQB010000001-CABDQB010000063	Gladstone, Lo et al, 2019. EBioMedicine
9789_2#88	PRJEB3084	ERS215003	ERR316659	GCA_901217075	CAALFL010000001-CAALFL010000114	Gladstone, Lo et al, 2019. EBioMedicine
10395_5#39	PRJEB3084	ERS242923	ERR352029	GCA_901231215	CAANID010000001-CAANID010000055	Gladstone, Lo et al, 2019. EBioMedicine
10395_5#60	PRJEB3084	ERS242944	ERR352050	GCA_901233065	CAANPB010000001-CAANPB010000060	Gladstone, Lo et al, 2019. EBioMedicine
10395_5#55	PRJEB3084	ERS242939	ERR352045	GCA_901232705	CAANNN010000001-CAANNN010000028	Gladstone, Lo et al, 2019. EBioMedicine
10395_5#54	PRJEB3084	ERS242938	ERR352044	GCA_901232395	CAANMM010000001-CAANMM010000061	Gladstone, Lo et al, 2019. EBioMedicine
10395_5#38	PRJEB3084	ERS242922	ERR352028	GCA_901231175	CAANHT010000001-CAANHT010000035	Gladstone, Lo et al, 2019. EBioMedicine
9789_5#40	PRJEB3084	ERS215238	ERR316884	GCA_901223245	CAAMDE010000001-CAAMDE010000038	Gladstone, Lo et al, 2019. EBioMedicine
15531_2#42	PRJEB3084	ERS625668	ERR869855	GCA_901235195	CAANXJ010000001-CAANXJ010000047	Gladstone, Lo et al, 2019. EBioMedicine
15378_4#82	PRJEB3084	ERS625609	ERR862530	GCA_901227165	CAAMSI010000001-CAAMSI010000043	Gladstone, Lo et al, 2019. EBioMedicine
15378_4#53	PRJEB3084	ERS625580	ERR862501	GCA_901223185	CAAMDA010000001-CAAMDA010000038	Gladstone, Lo et al, 2019. EBioMedicine
15378_4#23	PRJEB3084	ERS625548	ERR862471	GCA_901342885	CABDTS010000001-CABDTS010000046	Gladstone, Lo et al, 2019. EBioMedicine
15378_3#58	PRJEB3084	ERS625484	ERR862411	GCA_901342405	CABDRV010000001-CABDRV010000050	Gladstone, Lo et al, 2019. EBioMedicine
12290_3#71	PRJEB3084	ERS399013	ERR501611	GCA_901213305	CAAKRA010000001-CAAKRA010000037	Gladstone, Lo et al, 2019. EBioMedicine
9789_2#80	PRJEB3084	ERS214995	ERR316651	GCA_901216855	CAALER010000001-CAALER010000030	Gladstone, Lo et al, 2019. EBioMedicine
17870_8#129	PRJEB3084	ERS725995	ERR1202389	GCA_901300195	CAAXMM010000001-CAAXMM010000021	Gladstone, Lo et al, 2019. EBioMedicine
17870_7#106	PRJEB3084	ERS725752	ERR1202176	GCA_901292655	CAAWJI010000001-CAAWJI010000019	Gladstone, Lo et al, 2019. EBioMedicine
15277_3#71	PRJEB3084	ERS553387	ERR845800	GCA_901340345	CABDJV010000001-CABDJV010000026	Gladstone, Lo et al, 2019. EBioMedicine
19341_2#49	PRJEB3084	ERS813193	ERR1453516	GCA_901332275	CABCEW010000001-CABCEW010000023	Gladstone, Lo et al, 2019. EBioMedicine
9789_3#16	PRJEB3084	ERS215022	ERR316678	GCA_901217465	CAALHA010000001-CAALHA010000368	Gladstone, Lo et al, 2019. EBioMedicine
9789_5#5	PRJEB3084	ERS215200	ERR316849	GCA_901221415	CAALWD010000001-CAALWD010000032	Gladstone, Lo et al, 2019. EBioMedicine
9789_2#72	PRJEB3084	ERS214986	ERR316643	GCA_901216665	CAALDZ010000001-CAALDZ010000035	Gladstone, Lo et al, 2019. EBioMedicine
11657_2#26	PRJEB3084	ERS322576	ERR433546	GCA_901263015	CAASAH010000001-CAASAH010000255	Gladstone, Lo et al, 2019. EBioMedicine
9789_5#51	PRJEB3084	ERS215250	ERR316895	GCA_901224085	CAAMGM010000001-CAAMGM010000049	Gladstone, Lo et al, 2019. EBioMedicine
9789_5#46	PRJEB3084	ERS215245	ERR316890	GCA_901223495	CAAMEG010000001-CAAMEG010000051	Gladstone, Lo et al, 2019. EBioMedicine
9789_3#49	PRJEB3084	ERS215057	ERR316711	GCA_901217695	CAALHY010000001-CAALHY010000138	Gladstone, Lo et al, 2019. EBioMedicine
17870_8#55	PRJEB3084	ERS725848	ERR1202315	GCA_901297515	CAAXCD010000001-CAAXCD010000035	Gladstone, Lo et al, 2019. EBioMedicine
17870_8#106	PRJEB3084	ERS725950	ERR1202366	GCA_901299025	CAAXHV010000001-CAAXHV010000029	Gladstone, Lo et al, 2019. EBioMedicine
15378_4#17	PRJEB3084	ERS625540	ERR862465	GCA_901342785	CABDTK010000001-CABDTK010000051	Gladstone, Lo et al, 2019. EBioMedicine
15378_3#17	PRJEB3084	ERS625443	ERR862370	GCA_901341995	CABDQJ010000001-CABDQJ010000114	Gladstone, Lo et al, 2019. EBioMedicine
15378_3#12	PRJEB3084	ERS625438	ERR862365	GCA_901341965	CABDQE010000001-CABDQE010000045	Gladstone, Lo et al, 2019. EBioMedicine
14936_6#59	PRJEB3084	ERS553620	ERR774714	GCA_901274205	CAATRC010000001-CAATRC010000040	Gladstone, Lo et al, 2019. EBioMedicine
12290_2#65	PRJEB3084	ERS399203	ERR501524	GCA_901270695	CAATDX010000001-CAATDX010000041	Gladstone, Lo et al, 2019. EBioMedicine
11826_1#78	PRJEB3084	ERS322530	ERR449262	GCA_901244485	CAAPGZ010000001-CAAPGZ010000049	Gladstone, Lo et al, 2019. EBioMedicine
11822_1#69	PRJEB3084	ERS322528	ERR449158	GCA_901233285	CAANQA010000001-CAANQA010000025	Gladstone, Lo et al, 2019. EBioMedicine
9716_7#17	PRJEB3084	ERS215308	ERR311080	GCA_901213955	CAAKTM010000001-CAAKTM010000051	Gladstone, Lo et al, 2019. EBioMedicine
17138_5#43	PRJEB3084	ERS653877	ERR1065617	GCA_901220635	CAALTD010000001-CAALTD010000033	Gladstone, Lo et al, 2019. EBioMedicine
13710_1#7	PRJEB3084	ERS455299	ERR662323	GCA_901282275	CAAUWN010000001-CAAUWN010000020	Gladstone, Lo et al, 2019. EBioMedicine
15608_4#67	PRJEB3084	ERS628861	ERR876685	GCA_901245315	CAAPKD010000001-CAAPKD010000022	Gladstone, Lo et al, 2019. EBioMedicine
17175_6#62	PRJEB3084	ERS708193	ERR1066164	GCA_901312965	CAAZJB010000001-CAAZJB010000032	Gladstone, Lo et al, 2019. EBioMedicine
17175_4#5	PRJEB3084	ERS707716	ERR1065924	GCA_901261925	CAARVY010000001-CAARVY010000028	Gladstone, Lo et al, 2019. EBioMedicine
17150_4#84	PRJEB3084	ERS708054	ERR1065723	GCA_901234085	CAANSZ010000001-CAANSZ010000033	Gladstone, Lo et al, 2019. EBioMedicine
17059_8#43	PRJEB3084	ERS707792	ERR1065339	GCA_901264375	CAASFJ010000001-CAASFJ010000022	Gladstone, Lo et al, 2019. EBioMedicine
15995_1#51	PRJEB3084	ERS638820	ERR925077	GCA_901260825	CAARRU010000001-CAARRU010000040	Gladstone, Lo et al, 2019. EBioMedicine
15995_1#153	PRJEB3084	ERS639995	ERR925176	GCA_901276685	CAAUAX010000001-CAAUAX010000040	Gladstone, Lo et al, 2019. EBioMedicine
15873_1#7	PRJEB3084	ERS639079	ERR913065	GCA_901326385	CABBIG010000001-CABBIG010000029	Gladstone, Lo et al, 2019. EBioMedicine
14936_4#32	PRJEB3084	ERS566705	ERR774505	GCA_901242145	CAAOYI010000001-CAAOYI010000032	Gladstone, Lo et al, 2019. EBioMedicine
14913_7#65	PRJEB3084	ERS566643	ERR774349	GCA_901228555	CAAMXT010000001-CAAMXT010000033	Gladstone, Lo et al, 2019. EBioMedicine
14913_5#1	PRJEB3084	ERS566769	ERR774098	GCA_901337605	CABCZL010000001-CABCZL010000035	Gladstone, Lo et al, 2019. EBioMedicine
14913_4#61	PRJEB3084	ERS566526	ERR774063	GCA_901334915	CABCPB010000001-CABCPB010000030	Gladstone, Lo et al, 2019. EBioMedicine
14913_4#43	PRJEB3084	ERS566480	ERR774045	GCA_901332595	CABCGH010000001-CABCGH010000033	Gladstone, Lo et al, 2019. EBioMedicine
14555_4#25	PRJEB3084	ERS508993	ERR736922	GCA_901241155	CAAOUO010000001-CAAOUO010000056	Gladstone, Lo et al, 2019. EBioMedicine
14412_1#35	PRJEB3084	ERS508711	ERR714572	GCA_901220295	CAALSA010000001-CAALSA010000034	Gladstone, Lo et al, 2019. EBioMedicine
12837_1#41	PRJEB3084	ERS428630	ERR568472	GCA_901213575	CAAKSB010000001-CAAKSB010000036	Gladstone, Lo et al, 2019. EBioMedicine
12162_1#38	PRJEB3084	ERS390773	ERR490742	GCA_901254795	CAAQUQ010000001-CAAQUQ010000039	Gladstone, Lo et al, 2019. EBioMedicine
12291_6#20	PRJEB3084	ERS390660	ERR505911	GCA_901242755	CAAPAV010000001-CAAPAV010000034	Gladstone, Lo et al, 2019. EBioMedicine
12291_6#72	PRJEB3084	ERS390712	ERR505963	GCA_901251875	CAAQJG010000001-CAAQJG010000064	Gladstone, Lo et al, 2019. EBioMedicine
11679_1#83	PRJEB3084	ERS356671	ERR434047	GCA_901219145	CAALNO010000001-CAALNO010000034	Gladstone, Lo et al, 2019. EBioMedicine
12291_6#80	PRJEB3084	ERS390720	ERR505971	GCA_901253375	CAAQPC010000001-CAAQPC010000069	Gladstone, Lo et al, 2019. EBioMedicine
9789_2#63	PRJEB3084	ERS214976	ERR316634	GCA_901216415	CAALDA010000001-CAALDA010000075	Gladstone, Lo et al, 2019. EBioMedicine
10395_5#20	PRJEB3084	ERS242904	ERR352010	GCA_901229615	CAANBU010000001-CAANBU010000053	Gladstone, Lo et al, 2019. EBioMedicine
21127_2#57	PRJEB3084	ERS1299704	ERR1788442	GCA_901311485	CAAZDR010000001-CAAZDR010000036	Gladstone, Lo et al, 2019. EBioMedicine
20957_7#124	PRJEB3084	ERS1303907	ERR1764049	GCA_901296665	CAAWYQ010000001-CAAWYQ010000032	Gladstone, Lo et al, 2019. EBioMedicine
14412_1#33	PRJEB3084	ERS508705	ERR714570	GCA_901219935	CAALQN010000001-CAALQN010000021	Gladstone, Lo et al, 2019. EBioMedicine
12291_5#44	PRJEB3084	ERS394260	ERR505846	GCA_900059685	FHLQ02000001-FHLQ02000017	Gladstone, Lo et al, 2019. EBioMedicine
13414_2#70	PRJEB3084	ERS455161	ERR600203	GCA_900060265	FHSF02000001-FHSF02000038	Gladstone, Lo et al, 2019. EBioMedicine
13414_2#75	PRJEB3084	ERS455166	ERR600208	GCA_900060275	FHSJ02000001-FHSJ02000039	Gladstone, Lo et al, 2019. EBioMedicine
15608_4#59	PRJEB3084	ERS628853	ERR876677	GCA_901243655	CAAPDM010000001-CAAPDM010000038	Gladstone, Lo et al, 2019. EBioMedicine
15608_4#61	PRJEB3084	ERS628855	ERR876679	GCA_901244085	CAAPFG010000001-CAAPFG010000028	Gladstone, Lo et al, 2019. EBioMedicine
17175_7#54	PRJEB3084	ERS708363	ERR1066247	GCA_901227705	CAAMUO010000001-CAAMUO010000022	Gladstone, Lo et al, 2019. EBioMedicine
17175_7#12	PRJEB3084	ERS708277	ERR1066205	GCA_901221695	CAALXK010000001-CAALXK010000021	Gladstone, Lo et al, 2019. EBioMedicine
17150_5#73	PRJEB3084	ERS708215	ERR1065806	GCA_901244015	CAAPFH010000001-CAAPFH010000022	Gladstone, Lo et al, 2019. EBioMedicine
17150_5#31	PRJEB3084	ERS708133	ERR1065764	GCA_901239175	CAAOMO010000001-CAAOMO010000025	Gladstone, Lo et al, 2019. EBioMedicine
17150_5#23	PRJEB3084	ERS708116	ERR1065756	GCA_901238015	CAAOIA010000001-CAAOIA010000024	Gladstone, Lo et al, 2019. EBioMedicine
17150_4#55	PRJEB3084	ERS707994	ERR1065694	GCA_901230145	CAANDW010000001-CAANDW010000023	Gladstone, Lo et al, 2019. EBioMedicine
17138_4#67	PRJEB3084	ERS708704	ERR1065550	GCA_901301555	CAAXRN010000001-CAAXRN010000035	Gladstone, Lo et al, 2019. EBioMedicine
17138_4#43	PRJEB3084	ERS708680	ERR1065526	GCA_901340595	CABDKY010000001-CABDKY010000020	Gladstone, Lo et al, 2019. EBioMedicine
17059_8#78	PRJEB3084	ERS707864	ERR1065374	GCA_901269145	CAASXY010000001-CAASXY010000029	Gladstone, Lo et al, 2019. EBioMedicine
17059_7#37	PRJEB3084	ERS707589	ERR1065241	GCA_901250825	CAAQFK010000001-CAAQFK010000028	Gladstone, Lo et al, 2019. EBioMedicine
15995_1#168	PRJEB3084	ERS640010	ERR925190	GCA_901311775	CAAZEO010000001-CAAZEO010000033	Gladstone, Lo et al, 2019. EBioMedicine
15995_1#160	PRJEB3084	ERS640002	ERR925183	GCA_901311425	CAAZDK010000001-CAAZDK010000034	Gladstone, Lo et al, 2019. EBioMedicine
15995_1#152	PRJEB3084	ERS639994	ERR925175	GCA_901276465	CAAUAD010000001-CAAUAD010000033	Gladstone, Lo et al, 2019. EBioMedicine
15873_1#48	PRJEB3084	ERS639158	ERR913105	GCA_901335715	CABCSF010000001-CABCSF010000028	Gladstone, Lo et al, 2019. EBioMedicine
15841_5#4	PRJEB3084	ERS638924	ERR909233	GCA_901268725	CAASVY010000001-CAASVY010000027	Gladstone, Lo et al, 2019. EBioMedicine
15841_4#71	PRJEB3084	ERS639914	ERR909205	GCA_901264965	CAASHM010000001-CAASHM010000035	Gladstone, Lo et al, 2019. EBioMedicine
15841_4#65	PRJEB3084	ERS639908	ERR909199	GCA_901263945	CAASDX010000001-CAASDX010000043	Gladstone, Lo et al, 2019. EBioMedicine
15841_3#78	PRJEB3084	ERS639826	ERR909117	GCA_901249545	CAAQAN010000001-CAAQAN010000039	Gladstone, Lo et al, 2019. EBioMedicine
15841_2#19	PRJEB3084	ERS639219	ERR908963	GCA_901324215	CABAZX010000001-CABAZX010000029	Gladstone, Lo et al, 2019. EBioMedicine
15841_2#11	PRJEB3084	ERS639208	ERR908955	GCA_901323935	CABAZA010000001-CABAZA010000028	Gladstone, Lo et al, 2019. EBioMedicine
14913_7#66	PRJEB3084	ERS566644	ERR774350	GCA_901228845	CAAMZA010000001-CAAMZA010000026	Gladstone, Lo et al, 2019. EBioMedicine
14913_4#19	PRJEB3084	ERS566402	ERR774021	GCA_901275595	CAATWQ010000001-CAATWQ010000035	Gladstone, Lo et al, 2019. EBioMedicine
14412_2#56	PRJEB3084	ERS508896	ERR714688	GCA_901242005	CAAOXF010000001-CAAOXF010000023	Gladstone, Lo et al, 2019. EBioMedicine
13415_8#54	PRJEB3084	ERS464762	ERR633076	GCA_901275475	CAATWG010000001-CAATWG010000029	Gladstone, Lo et al, 2019. EBioMedicine
19183_3#4	PRJEB3084	ERS745504	ERR1430802	GCA_901295845	CAAWVN010000001-CAAWVN010000032	Gladstone, Lo et al, 2019. EBioMedicine
15873_5#10	PRJEB3084	ERS654307	ERR913406	GCA_901229545	CAANBO010000001-CAANBO010000036	Gladstone, Lo et al, 2019. EBioMedicine
15873_2#52	PRJEB3084	ERS654337	ERR913204	GCA_901305285	CAAYFU010000001-CAAYFU010000034	Gladstone, Lo et al, 2019. EBioMedicine
15873_2#17	PRJEB3084	ERS654297	ERR913169	GCA_901302445	CAAXUZ010000001-CAAXUZ010000032	Gladstone, Lo et al, 2019. EBioMedicine
15531_4#70	PRJEB3084	ERS627062	ERR870072	GCA_901259575	CAARMW010000001-CAARMW010000264	Gladstone, Lo et al, 2019. EBioMedicine
15531_4#69	PRJEB3084	ERS627060	ERR870071	GCA_901259325	CAARMM010000001-CAARMM010000039	Gladstone, Lo et al, 2019. EBioMedicine
14520_7#59	PRJEB3084	ERS525206	ERR730482	GCA_901283105	CAAUZP010000001-CAAUZP010000035	Gladstone, Lo et al, 2019. EBioMedicine
14520_7#23	PRJEB3084	ERS525170	ERR730446	GCA_901281655	CAAUUC010000001-CAAUUC010000039	Gladstone, Lo et al, 2019. EBioMedicine
14520_7#20	PRJEB3084	ERS525167	ERR730443	GCA_901281605	CAAUTU010000001-CAAUTU010000225	Gladstone, Lo et al, 2019. EBioMedicine
14520_5#85	PRJEB3084	ERS525097	ERR730318	GCA_901278035	CAAUFY010000001-CAAUFY010000042	Gladstone, Lo et al, 2019. EBioMedicine
14520_5#23	PRJEB3084	ERS524981	ERR730256	GCA_901270485	CAATDA010000001-CAATDA010000038	Gladstone, Lo et al, 2019. EBioMedicine
14520_4#48	PRJEB3084	ERS524909	ERR730188	GCA_901258735	CAARJX010000001-CAARJX010000029	Gladstone, Lo et al, 2019. EBioMedicine
14520_4#33	PRJEB3084	ERS524894	ERR730173	GCA_901255815	CAAQYJ010000001-CAAQYJ010000038	Gladstone, Lo et al, 2019. EBioMedicine
16453_2#53	PRJEB3084	ERS686269	ERR984290	GCA_901234955	CAANWL010000001-CAANWL010000035	Gladstone, Lo et al, 2019. EBioMedicine
16453_2#18	PRJEB3084	ERS686234	ERR984255	GCA_901229695	CAANBV010000001-CAANBV010000042	Gladstone, Lo et al, 2019. EBioMedicine
15531_6#71	PRJEB3084	ERS627257	ERR870263	GCA_901336085	CABCTQ010000001-CABCTQ010000047	Gladstone, Lo et al, 2019. EBioMedicine
15531_6#62	PRJEB3084	ERS627248	ERR870254	GCA_901335565	CABCRP010000001-CABCRP010000039	Gladstone, Lo et al, 2019. EBioMedicine
15531_6#27	PRJEB3084	ERS627213	ERR870219	GCA_901343135	CABDUR010000001-CABDUR010000039	Gladstone, Lo et al, 2019. EBioMedicine
15531_6#26	PRJEB3084	ERS627212	ERR870218	GCA_901343115	CABDUT010000001-CABDUT010000033	Gladstone, Lo et al, 2019. EBioMedicine
14520_5#33	PRJEB3084	ERS525000	ERR730266	GCA_901272065	CAATJE010000001-CAATJE010000038	Gladstone, Lo et al, 2019. EBioMedicine
14520_4#83	PRJEB3084	ERS524945	ERR730222	GCA_901264705	CAASHK010000001-CAASHK010000033	Gladstone, Lo et al, 2019. EBioMedicine
15874_1#7	PRJEB3084	ERS639022	ERR913489	GCA_901238845	CAAOLL010000001-CAAOLL010000033	Gladstone, Lo et al, 2019. EBioMedicine
15841_5#1	PRJEB3084	ERS638921	ERR909230	GCA_901268325	CAASUV010000001-CAASUV010000035	Gladstone, Lo et al, 2019. EBioMedicine
15841_2#80	PRJEB3084	ERS639286	ERR909024	GCA_901229845	CAANCO010000001-CAANCO010000043	Gladstone, Lo et al, 2019. EBioMedicine
15841_1#88	PRJEB3084	ERS638886	ERR908937	GCA_901323495	CABAWP010000001-CABAWP010000038	Gladstone, Lo et al, 2019. EBioMedicine
13415_7#59	PRJEB3084	ERS464671	ERR632988	GCA_901259805	CAARNP010000001-CAARNP010000028	Gladstone, Lo et al, 2019. EBioMedicine
15873_1#53	PRJEB3084	ERS639163	ERR913110	GCA_901335935	CABCTA010000001-CABCTA010000040	Gladstone, Lo et al, 2019. EBioMedicine
15841_1#39	PRJEB3084	ERS638819	ERR908888	GCA_901321995	CABARO010000001-CABARO010000046	Gladstone, Lo et al, 2019. EBioMedicine
15731_8#59	PRJEB3084	ERS638694	ERR900704	GCA_901319895	CABAJO010000001-CABAJO010000036	Gladstone, Lo et al, 2019. EBioMedicine
15731_8#44	PRJEB3084	ERS638679	ERR900689	GCA_901319105	CABAGL010000001-CABAGL010000043	Gladstone, Lo et al, 2019. EBioMedicine
15731_8#4	PRJEB3084	ERS638639	ERR900649	GCA_901316565	CAAZWX010000001-CAAZWX010000033	Gladstone, Lo et al, 2019. EBioMedicine
15731_8#36	PRJEB3084	ERS638671	ERR900681	GCA_901318575	CABAEL010000001-CABAEL010000033	Gladstone, Lo et al, 2019. EBioMedicine
17794_8#13	PRJEB3084	ERS719754	ERR1192024	GCA_901315995	CAAZUT010000001-CAAZUT010000026	Gladstone, Lo et al, 2019. EBioMedicine
17794_7#1	PRJEB3084	ERS719668	ERR1191823	GCA_901258655	CAARJN010000001-CAARJN010000027	Gladstone, Lo et al, 2019. EBioMedicine
16453_2#9	PRJEB3084	ERS686225	ERR984246	GCA_901228385	CAAMWY010000001-CAAMWY010000034	Gladstone, Lo et al, 2019. EBioMedicine
16453_2#52	PRJEB3084	ERS686268	ERR984289	GCA_901234835	CAANVU010000001-CAANVU010000030	Gladstone, Lo et al, 2019. EBioMedicine
16453_2#12	PRJEB3084	ERS686228	ERR984249	GCA_901228815	CAAMYU010000001-CAAMYU010000034	Gladstone, Lo et al, 2019. EBioMedicine
16399_7#6	PRJEB3084	ERS686131	ERR997627	GCA_901299575	CAAXJY010000001-CAAXJY010000033	Gladstone, Lo et al, 2019. EBioMedicine
16399_7#52	PRJEB3084	ERS686186	ERR997673	GCA_901222935	CAAMCE010000001-CAAMCE010000035	Gladstone, Lo et al, 2019. EBioMedicine
14520_5#8	PRJEB3084	ERS524965	ERR730241	GCA_901267925	CAASTA010000001-CAASTA010000030	Gladstone, Lo et al, 2019. EBioMedicine
14520_4#49	PRJEB3084	ERS524910	ERR730189	GCA_901258845	CAARKD010000001-CAARKD010000034	Gladstone, Lo et al, 2019. EBioMedicine
17428_8#115	PRJEB3084	ERS719588	ERR1106738	GCA_901247165	CAAPRK010000001-CAAPRK010000027	Gladstone, Lo et al, 2019. EBioMedicine
16399_7#9	PRJEB3084	ERS686135	ERR997630	GCA_901218765	CAALLT010000001-CAALLT010000034	Gladstone, Lo et al, 2019. EBioMedicine
16399_6#49	PRJEB3084	ERS686090	ERR997590	GCA_901327025	CABBKS010000001-CABBKS010000038	Gladstone, Lo et al, 2019. EBioMedicine
15531_6#56	PRJEB3084	ERS627242	ERR870248	GCA_901335185	CABCQG010000001-CABCQG010000036	Gladstone, Lo et al, 2019. EBioMedicine
15531_6#4	PRJEB3084	ERS627181	ERR870196	GCA_901276405	CAATZS010000001-CAATZS010000023	Gladstone, Lo et al, 2019. EBioMedicine
15531_5#4	PRJEB3084	ERS627117	ERR870101	GCA_901264415	CAASFS010000001-CAASFS010000035	Gladstone, Lo et al, 2019. EBioMedicine
14520_5#87	PRJEB3084	ERS525101	ERR730320	GCA_901278065	CAAUGF010000001-CAAUGF010000022	Gladstone, Lo et al, 2019. EBioMedicine
17059_6#22	PRJEB3084	ERS707559	ERR1065133	GCA_901238395	CAAOJT010000001-CAAOJT010000026	Gladstone, Lo et al, 2019. EBioMedicine
17059_6#10	PRJEB3084	ERS707535	ERR1065121	GCA_901237235	CAAOFC010000001-CAAOFC010000028	Gladstone, Lo et al, 2019. EBioMedicine
15995_1#150	PRJEB3084	ERS639992	ERR925173	GCA_901276245	CAATZC010000001-CAATZC010000036	Gladstone, Lo et al, 2019. EBioMedicine
15995_1#114	PRJEB3084	ERS639956	ERR925138	GCA_901270735	CAATEC010000001-CAATEC010000032	Gladstone, Lo et al, 2019. EBioMedicine
15531_7#16	PRJEB3084	ERS627297	ERR870302	GCA_901302955	CAAXWU010000001-CAAXWU010000062	Gladstone, Lo et al, 2019. EBioMedicine
15531_7#11	PRJEB3084	ERS627292	ERR870297	GCA_901302595	CAAXVN010000001-CAAXVN010000095	Gladstone, Lo et al, 2019. EBioMedicine
15531_6#85	PRJEB3084	ERS627271	ERR870277	GCA_901336715	CABCVV010000001-CABCVV010000038	Gladstone, Lo et al, 2019. EBioMedicine
14936_5#9	PRJEB3084	ERS553380	ERR774575	GCA_901256055	CAAQZM010000001-CAAQZM010000053	Gladstone, Lo et al, 2019. EBioMedicine
14936_5#26	PRJEB3084	ERS553397	ERR774590	GCA_901258645	CAARJO010000001-CAARJO010000041	Gladstone, Lo et al, 2019. EBioMedicine
12378_2#32	PRJEB3084	ERS399153	ERR516639	GCA_901268635	CAASVZ010000001-CAASVZ010000044	Gladstone, Lo et al, 2019. EBioMedicine
14913_4#34	PRJEB3084	ERS566452	ERR774036	GCA_901331405	CABCBQ010000001-CABCBQ010000047	Gladstone, Lo et al, 2019. EBioMedicine
13414_8#16	PRJEB3084	ERS464198	ERR632883	GCA_901277055	CAAUCE010000001-CAAUCE010000040	Gladstone, Lo et al, 2019. EBioMedicine
17150_6#77	PRJEB3084	ERS708581	ERR1065903	GCA_901258875	CAARLA010000001-CAARLA010000041	Gladstone, Lo et al, 2019. EBioMedicine
17138_3#68	PRJEB3084	ERS708576	ERR1065458	GCA_901301225	CAAXQG010000001-CAAXQG010000030	Gladstone, Lo et al, 2019. EBioMedicine
17138_3#38	PRJEB3084	ERS708515	ERR1065428	GCA_901300095	CAAXLW010000001-CAAXLW010000036	Gladstone, Lo et al, 2019. EBioMedicine
14566_4#15	PRJEB3084	ERS508596	ERR730680	GCA_901257445	CAAREJ010000001-CAAREJ010000031	Gladstone, Lo et al, 2019. EBioMedicine
12837_3#22	PRJEB3084	ERS428787	ERR568627	GCA_901218315	CAALKG010000001-CAALKG010000033	Gladstone, Lo et al, 2019. EBioMedicine
15277_3#68	PRJEB3084	ERS553373	ERR845797	GCA_901340285	CABDJT010000001-CABDJT010000040	Gladstone, Lo et al, 2019. EBioMedicine
17794_8#87	PRJEB3084	ERS719893	ERR1192098	GCA_901320165	CABAKK010000001-CABAKK010000045	Gladstone, Lo et al, 2019. EBioMedicine
15531_4#72	PRJEB3084	ERS627069	ERR870074	GCA_901259945	CAAROZ010000001-CAAROZ010000061	Gladstone, Lo et al, 2019. EBioMedicine
14520_5#68	PRJEB3084	ERS525066	ERR730301	GCA_901277395	CAAUDO010000001-CAAUDO010000057	Gladstone, Lo et al, 2019. EBioMedicine
15841_5#62	PRJEB3084	ERS638982	ERR909291	GCA_901324775	CABBCC010000001-CABBCC010000054	Gladstone, Lo et al, 2019. EBioMedicine
19183_3#95	PRJEB3084	ERS745595	ERR1430893	GCA_901300535	CAAXNJ010000001-CAAXNJ010000035	Gladstone, Lo et al, 2019. EBioMedicine
17794_7#118	PRJEB3084	ERS719695	ERR1191940	GCA_901275315	CAATVR010000001-CAATVR010000029	Gladstone, Lo et al, 2019. EBioMedicine
14520_4#91	PRJEB3084	ERS524953	ERR730229	GCA_901265795	CAASKY010000001-CAASKY010000041	Gladstone, Lo et al, 2019. EBioMedicine
14410_6#47	PRJEB3084	ERS497285	ERR714319	GCA_901277175	CAAUCX010000001-CAAUCX010000041	Gladstone, Lo et al, 2019. EBioMedicine
15841_5#71	PRJEB3084	ERS638991	ERR909300	GCA_901325005	CABBCZ010000001-CABBCZ010000025	Gladstone, Lo et al, 2019. EBioMedicine
14913_4#17	PRJEB3084	ERS566395	ERR774019	GCA_901275145	CAATUZ010000001-CAATUZ010000044	Gladstone, Lo et al, 2019. EBioMedicine
15531_2#54	PRJEB3084	ERS625680	ERR869867	GCA_901237915	CAAOHU010000001-CAAOHU010000057	Gladstone, Lo et al, 2019. EBioMedicine
15378_4#63	PRJEB3084	ERS625590	ERR862511	GCA_901224565	CAAMIC010000001-CAAMIC010000049	Gladstone, Lo et al, 2019. EBioMedicine
15995_2#45	PRJEB3084	ERS640078	ERR925256	GCA_901315955	CAAZUQ010000001-CAAZUQ010000055	Gladstone, Lo et al, 2019. EBioMedicine
15995_2#148	PRJEB3084	ERS640180	ERR925358	GCA_901320625	CABAMG010000001-CABAMG010000050	Gladstone, Lo et al, 2019. EBioMedicine
15873_1#83	PRJEB3084	ERS639193	ERR913140	GCA_901337115	CABCXQ010000001-CABCXQ010000056	Gladstone, Lo et al, 2019. EBioMedicine
12837_3#16	PRJEB3084	ERS428781	ERR568621	GCA_901218175	CAALJR010000001-CAALJR010000046	Gladstone, Lo et al, 2019. EBioMedicine
15873_1#58	PRJEB3084	ERS639168	ERR913115	GCA_901336115	CABCTT010000001-CABCTT010000039	Gladstone, Lo et al, 2019. EBioMedicine
15841_2#17	PRJEB3084	ERS639216	ERR908961	GCA_901324105	CABAZK010000001-CABAZK010000035	Gladstone, Lo et al, 2019. EBioMedicine
15378_4#38	PRJEB3084	ERS625565	ERR862486	GCA_901221965	CAALYJ010000001-CAALYJ010000049	Gladstone, Lo et al, 2019. EBioMedicine
14936_6#76	PRJEB3084	ERS553637	ERR774730	GCA_901277105	CAAUCN010000001-CAAUCN010000048	Gladstone, Lo et al, 2019. EBioMedicine
15841_1#86	PRJEB3084	ERS638883	ERR908935	GCA_901905415	CABFMY010000001-CABFMY010000035	Gladstone, Lo et al, 2019. EBioMedicine
15841_1#38	PRJEB3084	ERS638818	ERR908887	GCA_901321945	CABARH010000001-CABARH010000037	Gladstone, Lo et al, 2019. EBioMedicine
17175_6#34	PRJEB3084	ERS708137	ERR1066136	GCA_901310995	CAAZBS010000001-CAAZBS010000030	Gladstone, Lo et al, 2019. EBioMedicine
15995_1#63	PRJEB3084	ERS638862	ERR925089	GCA_901263115	CAASAP010000001-CAASAP010000040	Gladstone, Lo et al, 2019. EBioMedicine
15841_1#8	PRJEB3084	ERS638775	ERR908857	GCA_901321375	CABAPD010000001-CABAPD010000038	Gladstone, Lo et al, 2019. EBioMedicine
18456_1#26	PRJEB3084	ERS725324	ERR1288835	GCA_901288205	CAAVSL010000001-CAAVSL010000030	Gladstone, Lo et al, 2019. EBioMedicine
17870_7#45	PRJEB3084	ERS725794	ERR1202115	GCA_901322955	CABAVD010000001-CABAVD010000024	Gladstone, Lo et al, 2019. EBioMedicine
15378_3#11	PRJEB3084	ERS625437	ERR862364	GCA_901341925	CABDQF010000001-CABDQF010000035	Gladstone, Lo et al, 2019. EBioMedicine
14520_6#25	PRJEB3084	ERS525032	ERR730353	GCA_901279355	CAAULE010000001-CAAULE010000066	Gladstone, Lo et al, 2019. EBioMedicine
14520_6#12	PRJEB3084	ERS525003	ERR730340	GCA_901278835	CAAUJG010000001-CAAUJG010000052	Gladstone, Lo et al, 2019. EBioMedicine
15995_2#46	PRJEB3084	ERS640079	ERR925257	GCA_901316015	CAAZUS010000001-CAAZUS010000039	Gladstone, Lo et al, 2019. EBioMedicine
15995_2#11	PRJEB3084	ERS640044	ERR925222	GCA_901314075	CAAZNK010000001-CAAZNK010000064	Gladstone, Lo et al, 2019. EBioMedicine
12291_6#50	PRJEB3084	ERS390690	ERR505941	GCA_901247815	CAAPUB010000001-CAAPUB010000056	Gladstone, Lo et al, 2019. EBioMedicine
12837_1#20	PRJEB3084	ERS428609	ERR568452	GCA_901212985	CAAKPU010000001-CAAKPU010000039	Gladstone, Lo et al, 2019. EBioMedicine
12837_2#10	PRJEB3084	ERS428687	ERR568527	GCA_901215445	CAAKZF010000001-CAAKZF010000028	Gladstone, Lo et al, 2019. EBioMedicine
12837_2#32	PRJEB3084	ERS428709	ERR568549	GCA_901216275	CAALCH010000001-CAALCH010000075	Gladstone, Lo et al, 2019. EBioMedicine
12837_2#40	PRJEB3084	ERS428717	ERR568557	GCA_901216435	CAALDB010000001-CAALDB010000043	Gladstone, Lo et al, 2019. EBioMedicine
12837_2#74	PRJEB3084	ERS428751	ERR568591	GCA_901217455	CAALHB010000001-CAALHB010000048	Gladstone, Lo et al, 2019. EBioMedicine
12837_2#83	PRJEB3084	ERS428760	ERR568600	GCA_901217725	CAALIA010000001-CAALIA010000032	Gladstone, Lo et al, 2019. EBioMedicine
12837_3#32	PRJEB3084	ERS428797	ERR568636	GCA_901218715	CAALLY010000001-CAALLY010000037	Gladstone, Lo et al, 2019. EBioMedicine
12837_3#35	PRJEB3084	ERS428800	ERR568639	GCA_901219025	CAALNB010000001-CAALNB010000024	Gladstone, Lo et al, 2019. EBioMedicine
12837_3#76	PRJEB3084	ERS428841	ERR568677	GCA_901223505	CAAMEE010000001-CAAMEE010000048	Gladstone, Lo et al, 2019. EBioMedicine
12837_4#58	PRJEB3084	ERS428911	ERR568744	GCA_901235435	CAANYA010000001-CAANYA010000049	Gladstone, Lo et al, 2019. EBioMedicine
12837_4#88	PRJEB3084	ERS428941	ERR570401	GCA_901239725	CAAOOQ010000001-CAAOOQ010000030	Gladstone, Lo et al, 2019. EBioMedicine
12837_5#35	PRJEB3084	ERS428976	ERR570436	GCA_901245485	CAAPKZ010000001-CAAPKZ010000047	Gladstone, Lo et al, 2019. EBioMedicine
12837_5#4	PRJEB3084	ERS428945	ERR570405	GCA_901240185	CAAOQZ010000001-CAAOQZ010000027	Gladstone, Lo et al, 2019. EBioMedicine
13154_4#4	PRJEB3084	ERS428813	ERR586462	GCA_901221955	CAALYK010000001-CAALYK010000029	Gladstone, Lo et al, 2019. EBioMedicine
13353_7#62	PRJEB3084	ERS455343	ERR596409	GCA_901230225	CAANEA010000001-CAANEA010000042	Gladstone, Lo et al, 2019. EBioMedicine
13414_1#42	PRJEB3084	ERS455035	ERR600111	GCA_901239665	CAAOOL010000001-CAAOOL010000040	Gladstone, Lo et al, 2019. EBioMedicine
13414_8#26	PRJEB3084	ERS464208	ERR632893	GCA_901277545	CAAUEE010000001-CAAUEE010000045	Gladstone, Lo et al, 2019. EBioMedicine
13415_4#13	PRJEB3084	ERS464290	ERR600323	GCA_901280575	CAAUPR010000001-CAAUPR010000044	Gladstone, Lo et al, 2019. EBioMedicine
13415_5#16	PRJEB3084	ERS464389	ERR600420	GCA_901284315	CAAVED010000001-CAAVED010000036	Gladstone, Lo et al, 2019. EBioMedicine
13415_6#1	PRJEB3084	ERS464517	ERR600501	GCA_901232005	CAANLB010000001-CAANLB010000062	Gladstone, Lo et al, 2019. EBioMedicine
13415_8#21	PRJEB3084	ERS464729	ERR633044	GCA_901269705	CAASZZ010000001-CAASZZ010000044	Gladstone, Lo et al, 2019. EBioMedicine
13415_8#39	PRJEB3084	ERS464747	ERR633062	GCA_901272685	CAATLN010000001-CAATLN010000039	Gladstone, Lo et al, 2019. EBioMedicine
13415_8#62	PRJEB3084	ERS464770	ERR633084	GCA_901276875	CAAUBR010000001-CAAUBR010000068	Gladstone, Lo et al, 2019. EBioMedicine
13415_8#90	PRJEB3084	ERS464798	ERR633112	GCA_901278085	CAAUGJ010000001-CAAUGJ010000039	Gladstone, Lo et al, 2019. EBioMedicine
13470_1#29	PRJEB3084	ERS464833	ERR646558	GCA_901279505	CAAULP010000001-CAAULP010000036	Gladstone, Lo et al, 2019. EBioMedicine
13470_1#45	PRJEB3084	ERS464849	ERR646574	GCA_901280005	CAAUNR010000001-CAAUNR010000069	Gladstone, Lo et al, 2019. EBioMedicine
13710_2#39	PRJEB3084	ERS455249	ERR662427	GCA_901225315	CAAMLB010000001-CAAMLB010000047	Gladstone, Lo et al, 2019. EBioMedicine
14257_1#40	PRJEB3084	ERS508412	ERR701817	GCA_901239325	CAAONM010000001-CAAONM010000029	Gladstone, Lo et al, 2019. EBioMedicine
14257_1#57	PRJEB3084	ERS508462	ERR701834	GCA_901242465	CAAOZH010000001-CAAOZH010000063	Gladstone, Lo et al, 2019. EBioMedicine
14257_1#61	PRJEB3084	ERS508475	ERR701838	GCA_901243175	CAAPCD010000001-CAAPCD010000044	Gladstone, Lo et al, 2019. EBioMedicine
14410_7#44	PRJEB3084	ERS497335	ERR714401	GCA_901279055	CAAUKA010000001-CAAUKA010000026	Gladstone, Lo et al, 2019. EBioMedicine
14410_7#55	PRJEB3084	ERS497376	ERR714412	GCA_901279375	CAAULK010000001-CAAULK010000032	Gladstone, Lo et al, 2019. EBioMedicine
14410_7#81	PRJEB3084	ERS497439	ERR714438	GCA_901280145	CAAUOF010000001-CAAUOF010000018	Gladstone, Lo et al, 2019. EBioMedicine
14410_8#36	PRJEB3084	ERS508428	ERR714478	GCA_901281575	CAAUTV010000001-CAAUTV010000046	Gladstone, Lo et al, 2019. EBioMedicine
14412_1#30	PRJEB3084	ERS508697	ERR714567	GCA_901306145	CAAYJF010000001-CAAYJF010000025	Gladstone, Lo et al, 2019. EBioMedicine
14412_2#33	PRJEB3084	ERS508873	ERR714665	GCA_901237955	CAAOHZ010000001-CAAOHZ010000049	Gladstone, Lo et al, 2019. EBioMedicine
14412_2#43	PRJEB3084	ERS508883	ERR714675	GCA_901239615	CAAOOI010000001-CAAOOI010000035	Gladstone, Lo et al, 2019. EBioMedicine
14520_4#45	PRJEB3084	ERS524906	ERR730185	GCA_901258205	CAARHI010000001-CAARHI010000030	Gladstone, Lo et al, 2019. EBioMedicine
14520_5#64	PRJEB3084	ERS525058	ERR730297	GCA_901277355	CAAUDL010000001-CAAUDL010000025	Gladstone, Lo et al, 2019. EBioMedicine
14520_6#33	PRJEB3084	ERS525048	ERR730361	GCA_901279705	CAAUMK010000001-CAAUMK010000038	Gladstone, Lo et al, 2019. EBioMedicine
14520_6#48	PRJEB3084	ERS525080	ERR730376	GCA_901280215	CAAUOL010000001-CAAUOL010000036	Gladstone, Lo et al, 2019. EBioMedicine
14520_7#44	PRJEB3084	ERS525191	ERR730467	GCA_901282495	CAAUXI010000001-CAAUXI010000041	Gladstone, Lo et al, 2019. EBioMedicine
14555_3#38	PRJEB3084	ERS508384	ERR730556	GCA_901223335	CAAMDQ010000001-CAAMDQ010000038	Gladstone, Lo et al, 2019. EBioMedicine
14566_4#94	PRJEB3084	ERS508788	ERR730759	GCA_901272585	CAATLD010000001-CAATLD010000028	Gladstone, Lo et al, 2019. EBioMedicine
14566_6#25	PRJEB3084	ERS508977	ERR730880	GCA_901317285	CAAZZN010000001-CAAZZN010000062	Gladstone, Lo et al, 2019. EBioMedicine
14673_3#85	PRJEB3084	ERS558294	ERR742586	GCA_901259265	CAARLW010000001-CAARLW010000040	Gladstone, Lo et al, 2019. EBioMedicine
14673_4#22	PRJEB3084	ERS558326	ERR742618	GCA_900054225	FHVF02000001-FHVF02000041	Gladstone, Lo et al, 2019. EBioMedicine
14723_2#31	PRJEB3084	ERS558715	ERR750854	GCA_901327855	CABBNZ010000001-CABBNZ010000055	Gladstone, Lo et al, 2019. EBioMedicine
14913_3#13	PRJEB3084	ERS566306	ERR773922	GCA_901256525	CAARBI010000001-CAARBI010000035	Gladstone, Lo et al, 2019. EBioMedicine
14913_4#24	PRJEB3084	ERS566419	ERR774026	GCA_901276425	CAATZX010000001-CAATZX010000023	Gladstone, Lo et al, 2019. EBioMedicine
17150_5#35	PRJEB3084	ERS708140	ERR1065768	GCA_901239875	CAAOOX010000001-CAAOOX010000022	Gladstone, Lo et al, 2019. EBioMedicine
14913_4#30	PRJEB3084	ERS566439	ERR774032	GCA_901330845	CABBZK010000001-CABBZK010000037	Gladstone, Lo et al, 2019. EBioMedicine
14913_7#14	PRJEB3084	ERS566592	ERR774298	GCA_901339785	CABDHV010000001-CABDHV010000032	Gladstone, Lo et al, 2019. EBioMedicine
17175_4#25	PRJEB3084	ERS707754	ERR1065944	GCA_901264285	CAASFF010000001-CAASFF010000017	Gladstone, Lo et al, 2019. EBioMedicine
17150_5#58	PRJEB3084	ERS708186	ERR1065791	GCA_901242265	CAAOYO010000001-CAAOYO010000017	Gladstone, Lo et al, 2019. EBioMedicine
14913_7#26	PRJEB3084	ERS566604	ERR774310	GCA_901221005	CAALUN010000001-CAALUN010000028	Gladstone, Lo et al, 2019. EBioMedicine
14913_7#62	PRJEB3084	ERS566640	ERR774346	GCA_901227985	CAAMWA010000001-CAAMWA010000040	Gladstone, Lo et al, 2019. EBioMedicine
14913_7#88	PRJEB3084	ERS566666	ERR774372	GCA_901233515	CAANQQ010000001-CAANQQ010000027	Gladstone, Lo et al, 2019. EBioMedicine
14936_4#74	PRJEB3084	ERS566747	ERR774547	GCA_901250485	CAAQEC010000001-CAAQEC010000042	Gladstone, Lo et al, 2019. EBioMedicine
14936_5#67	PRJEB3084	ERS553467	ERR774631	GCA_901265445	CAASJR010000001-CAASJR010000056	Gladstone, Lo et al, 2019. EBioMedicine
14936_5#90	PRJEB3084	ERS553513	ERR774654	GCA_901268275	CAASUR010000001-CAASUR010000049	Gladstone, Lo et al, 2019. EBioMedicine
15378_2#89	PRJEB3084	ERS625419	ERR862347	GCA_901341815	CABDPP010000001-CABDPP010000058	Gladstone, Lo et al, 2019. EBioMedicine
18456_1#15	PRJEB3084	ERS725301	ERR1288824	GCA_901288015	CAAVRO010000001-CAAVRO010000023	Gladstone, Lo et al, 2019. EBioMedicine
17870_7#151	PRJEB3084	ERS725837	ERR1202221	GCA_901294465	CAAWQM010000001-CAAWQM010000018	Gladstone, Lo et al, 2019. EBioMedicine
15378_3#49	PRJEB3084	ERS625475	ERR862402	GCA_901342295	CABDRL010000001-CABDRL010000039	Gladstone, Lo et al, 2019. EBioMedicine
15378_3#52	PRJEB3084	ERS625478	ERR862405	GCA_901342325	CABDRQ010000001-CABDRQ010000068	Gladstone, Lo et al, 2019. EBioMedicine
15378_3#93	PRJEB3084	ERS625521	ERR862446	GCA_901342665	CABDSU010000001-CABDSU010000029	Gladstone, Lo et al, 2019. EBioMedicine
15531_3#91	PRJEB3084	ERS625986	ERR869998	GCA_901247195	CAAPRJ010000001-CAAPRJ010000034	Gladstone, Lo et al, 2019. EBioMedicine
17794_8#185	PRJEB3084	ERS725265	ERR1192196	GCA_901292155	CAAWHQ010000001-CAAWHQ010000039	Gladstone, Lo et al, 2019. EBioMedicine
15531_4#5	PRJEB3084	ERS625995	ERR870007	GCA_901248845	CAAPXT010000001-CAAPXT010000045	Gladstone, Lo et al, 2019. EBioMedicine
17794_8#25	PRJEB3084	ERS719777	ERR1192036	GCA_901316485	CAAZWM010000001-CAAZWM010000020	Gladstone, Lo et al, 2019. EBioMedicine
15531_4#74	PRJEB3084	ERS627074	ERR870076	GCA_901260305	CAARQH010000001-CAARQH010000027	Gladstone, Lo et al, 2019. EBioMedicine
15531_5#63	PRJEB3084	ERS627142	ERR870160	GCA_901269535	CAASZA010000001-CAASZA010000047	Gladstone, Lo et al, 2019. EBioMedicine
15531_5#79	PRJEB3084	ERS627159	ERR870176	GCA_901272735	CAATLV010000001-CAATLV010000041	Gladstone, Lo et al, 2019. EBioMedicine
15608_2#32	PRJEB3084	ERS628625	ERR876462	GCA_901304825	CAAYDW010000001-CAAYDW010000029	Gladstone, Lo et al, 2019. EBioMedicine
15731_8#50	PRJEB3084	ERS638685	ERR900695	GCA_901319485	CABAHW010000001-CABAHW010000033	Gladstone, Lo et al, 2019. EBioMedicine
15841_2#61	PRJEB3084	ERS639267	ERR909005	GCA_901226515	CAAMPR010000001-CAAMPR010000042	Gladstone, Lo et al, 2019. EBioMedicine
15841_3#10	PRJEB3084	ERS639758	ERR909049	GCA_901235505	CAANYL010000001-CAANYL010000034	Gladstone, Lo et al, 2019. EBioMedicine
15841_3#63	PRJEB3084	ERS639811	ERR909102	GCA_901246715	CAAPPN010000001-CAAPPN010000038	Gladstone, Lo et al, 2019. EBioMedicine
15841_3#87	PRJEB3084	ERS639835	ERR909126	GCA_901250875	CAAQFV010000001-CAAQFV010000047	Gladstone, Lo et al, 2019. EBioMedicine
15841_4#75	PRJEB3084	ERS639918	ERR909209	GCA_901265495	CAASKD010000001-CAASKD010000038	Gladstone, Lo et al, 2019. EBioMedicine
15841_5#8	PRJEB3084	ERS638928	ERR909237	GCA_901269365	CAASYS010000001-CAASYS010000042	Gladstone, Lo et al, 2019. EBioMedicine
15873_3#20	PRJEB3084	ERS654398	ERR913254	GCA_901307395	CAAYNV010000001-CAAYNV010000067	Gladstone, Lo et al, 2019. EBioMedicine
15874_1#30	PRJEB3084	ERS639045	ERR913510	GCA_901243275	CAAPCF010000001-CAAPCF010000043	Gladstone, Lo et al, 2019. EBioMedicine
15874_1#48	PRJEB3084	ERS639066	ERR913527	GCA_901245935	CAAPMR010000001-CAAPMR010000047	Gladstone, Lo et al, 2019. EBioMedicine
15995_1#87	PRJEB3084	ERS638912	ERR925112	GCA_901266725	CAASOO010000001-CAASOO010000048	Gladstone, Lo et al, 2019. EBioMedicine
15995_2#131	PRJEB3084	ERS640163	ERR925341	GCA_901320085	CABAKD010000001-CABAKD010000038	Gladstone, Lo et al, 2019. EBioMedicine
15995_2#159	PRJEB3084	ERS640191	ERR925369	GCA_901320905	CABANH010000001-CABANH010000066	Gladstone, Lo et al, 2019. EBioMedicine
15995_2#179	PRJEB3084	ERS640211	ERR925389	GCA_901321455	CABAPK010000001-CABAPK010000052	Gladstone, Lo et al, 2019. EBioMedicine
17175_6#88	PRJEB3084	ERS708251	ERR1066190	GCA_901220115	CAALRF010000001-CAALRF010000027	Gladstone, Lo et al, 2019. EBioMedicine
17059_8#9	PRJEB3084	ERS707719	ERR1065305	GCA_901259585	CAARNC010000001-CAARNC010000040	Gladstone, Lo et al, 2019. EBioMedicine
15995_2#74	PRJEB3084	ERS640107	ERR925285	GCA_901317695	CABABD010000001-CABABD010000050	Gladstone, Lo et al, 2019. EBioMedicine
15995_2#89	PRJEB3084	ERS640122	ERR925300	GCA_901318515	CABAEF010000001-CABAEF010000035	Gladstone, Lo et al, 2019. EBioMedicine
16288_3#16	PRJEB3084	ERS653569	ERR979889	GCA_901322925	CABAVC010000001-CABAVC010000030	Gladstone, Lo et al, 2019. EBioMedicine
16288_3#39	PRJEB3084	ERS653593	ERR979912	GCA_901323645	CABAXT010000001-CABAXT010000059	Gladstone, Lo et al, 2019. EBioMedicine
16288_3#71	PRJEB3084	ERS653625	ERR979944	GCA_901220805	CAALTW010000001-CAALTW010000055	Gladstone, Lo et al, 2019. EBioMedicine
16288_3#77	PRJEB3084	ERS653631	ERR979950	GCA_901221585	CAALWZ010000001-CAALWZ010000048	Gladstone, Lo et al, 2019. EBioMedicine
16288_3#79	PRJEB3084	ERS653633	ERR979952	GCA_901221835	CAALYC010000001-CAALYC010000042	Gladstone, Lo et al, 2019. EBioMedicine
16288_4#3	PRJEB3084	ERS653640	ERR979959	GCA_901222725	CAAMBD010000001-CAAMBD010000053	Gladstone, Lo et al, 2019. EBioMedicine
20925_3#22	PRJEB3084	ERS1207591	ERR1756407	GCA_901330665	CABBYU010000001-CABBYU010000029	Gladstone, Lo et al, 2019. EBioMedicine
16288_4#48	PRJEB3084	ERS653685	ERR980004	GCA_901228255	CAAMWN010000001-CAAMWN010000052	Gladstone, Lo et al, 2019. EBioMedicine
16288_6#44	PRJEB3084	ERS653847	ERR980165	GCA_901246905	CAAPQI010000001-CAAPQI010000096	Gladstone, Lo et al, 2019. EBioMedicine
16288_4#55	PRJEB3084	ERS653692	ERR980011	GCA_901229425	CAANBB010000001-CAANBB010000085	Gladstone, Lo et al, 2019. EBioMedicine
16288_5#83	PRJEB3084	ERS653803	ERR980121	GCA_901243835	CAAPEM010000001-CAAPEM010000053	Gladstone, Lo et al, 2019. EBioMedicine
16288_4#57	PRJEB3084	ERS653694	ERR980013	GCA_901229705	CAANBY010000001-CAANBY010000072	Gladstone, Lo et al, 2019. EBioMedicine
16288_4#78	PRJEB3084	ERS653715	ERR980034	GCA_901232335	CAANMJ010000001-CAANMJ010000126	Gladstone, Lo et al, 2019. EBioMedicine
16288_4#59	PRJEB3084	ERS653696	ERR980015	GCA_901229965	CAANCQ010000001-CAANCQ010000084	Gladstone, Lo et al, 2019. EBioMedicine
16288_4#6	PRJEB3084	ERS653643	ERR979962	GCA_901222985	CAAMCF010000001-CAAMCF010000061	Gladstone, Lo et al, 2019. EBioMedicine
16288_4#8	PRJEB3084	ERS653645	ERR979964	GCA_901223255	CAAMDK010000001-CAAMDK010000110	Gladstone, Lo et al, 2019. EBioMedicine
16288_4#80	PRJEB3084	ERS653717	ERR980036	GCA_901232735	CAANNY010000001-CAANNY010000131	Gladstone, Lo et al, 2019. EBioMedicine
16288_5#52	PRJEB3084	ERS653772	ERR980090	GCA_901239855	CAAOPA010000001-CAAOPA010000043	Gladstone, Lo et al, 2019. EBioMedicine
16288_5#76	PRJEB3084	ERS653796	ERR980114	GCA_901242765	CAAPAM010000001-CAAPAM010000040	Gladstone, Lo et al, 2019. EBioMedicine
16288_6#22	PRJEB3084	ERS653825	ERR980143	GCA_901245815	CAAPMC010000001-CAAPMC010000125	Gladstone, Lo et al, 2019. EBioMedicine
16288_6#23	PRJEB3084	ERS653826	ERR980144	GCA_901245925	CAAPMP010000001-CAAPMP010000103	Gladstone, Lo et al, 2019. EBioMedicine
16288_6#72	PRJEB3084	ERS653875	ERR980191	GCA_901249435	CAAPZV010000001-CAAPZV010000096	Gladstone, Lo et al, 2019. EBioMedicine
16288_7#2	PRJEB3084	ERS653888	ERR980203	GCA_901250315	CAAQDL010000001-CAAQDL010000038	Gladstone, Lo et al, 2019. EBioMedicine
16288_7#51	PRJEB3084	ERS653937	ERR980244	GCA_901254225	CAAQSP010000001-CAAQSP010000065	Gladstone, Lo et al, 2019. EBioMedicine
16288_7#57	PRJEB3084	ERS653943	ERR980249	GCA_901254705	CAAQUO010000001-CAAQUO010000053	Gladstone, Lo et al, 2019. EBioMedicine
16288_8#58	PRJEB3084	ERS654035	ERR980331	GCA_901265585	CAASKB010000001-CAASKB010000071	Gladstone, Lo et al, 2019. EBioMedicine
17175_6#76	PRJEB3084	ERS708226	ERR1066178	GCA_901219055	CAALMW010000001-CAALMW010000033	Gladstone, Lo et al, 2019. EBioMedicine
17059_6#80	PRJEB3084	ERS707672	ERR1065191	GCA_901245215	CAAPJV010000001-CAAPJV010000032	Gladstone, Lo et al, 2019. EBioMedicine
17059_7#81	PRJEB3084	ERS707679	ERR1065283	GCA_901255975	CAAQZB010000001-CAAQZB010000022	Gladstone, Lo et al, 2019. EBioMedicine
17059_8#84	PRJEB3084	ERS707876	ERR1065380	GCA_901270295	CAATCS010000001-CAATCS010000040	Gladstone, Lo et al, 2019. EBioMedicine
17138_3#48	PRJEB3084	ERS708535	ERR1065438	GCA_901300545	CAAXNH010000001-CAAXNH010000030	Gladstone, Lo et al, 2019. EBioMedicine
17138_4#27	PRJEB3084	ERS708664	ERR1065510	GCA_901331185	CABCAS010000001-CABCAS010000035	Gladstone, Lo et al, 2019. EBioMedicine
17150_4#33	PRJEB3084	ERS707950	ERR1065672	GCA_901227175	CAAMSG010000001-CAAMSG010000024	Gladstone, Lo et al, 2019. EBioMedicine
17150_4#77	PRJEB3084	ERS708040	ERR1065716	GCA_901232935	CAANOU010000001-CAANOU010000032	Gladstone, Lo et al, 2019. EBioMedicine
17150_5#52	PRJEB3084	ERS708174	ERR1065785	GCA_901241585	CAAOVS010000001-CAAOVS010000028	Gladstone, Lo et al, 2019. EBioMedicine
17150_5#83	PRJEB3084	ERS708234	ERR1065816	GCA_901245635	CAAPLK010000001-CAAPLK010000052	Gladstone, Lo et al, 2019. EBioMedicine
17150_6#27	PRJEB3084	ERS708483	ERR1065853	GCA_901251095	CAAQGL010000001-CAAQGL010000024	Gladstone, Lo et al, 2019. EBioMedicine
17175_4#31	PRJEB3084	ERS707765	ERR1065950	GCA_901264955	CAASHY010000001-CAASHY010000049	Gladstone, Lo et al, 2019. EBioMedicine
17175_5#8	PRJEB3084	ERS707907	ERR1066020	GCA_901275805	CAATXQ010000001-CAATXQ010000046	Gladstone, Lo et al, 2019. EBioMedicine
17175_6#84	PRJEB3084	ERS708242	ERR1066186	GCA_901219735	CAALPW010000001-CAALPW010000025	Gladstone, Lo et al, 2019. EBioMedicine
17175_7#52	PRJEB3084	ERS708359	ERR1066245	GCA_901227315	CAAMSU010000001-CAAMSU010000034	Gladstone, Lo et al, 2019. EBioMedicine
17175_7#68	PRJEB3084	ERS708392	ERR1066261	GCA_901229665	CAANCD010000001-CAANCD010000021	Gladstone, Lo et al, 2019. EBioMedicine
21127_2#177	PRJEB3084	ERS1299564	ERR1788562	GCA_901291505	CAAWFF010000001-CAAWFF010000031	Gladstone, Lo et al, 2019. EBioMedicine
21999_7#137	PRJEB3084	ERS1813681	ERR2089399	GCA_901293175	CAAWLL010000001-CAAWLL010000023	Gladstone, Lo et al, 2019. EBioMedicine
21999_8#30	PRJEB3084	ERS1813758	ERR2089475	GCA_901296795	CAAWZM010000001-CAAWZM010000033	Gladstone, Lo et al, 2019. EBioMedicine
21127_2#162	PRJEB3084	ERS1299556	ERR1788547	GCA_901290465	CAAWBC010000001-CAAWBC010000030	Gladstone, Lo et al, 2019. EBioMedicine
21999_8#17	PRJEB3084	ERS1813746	ERR2089462	GCA_901296275	CAAWXJ010000001-CAAWXJ010000034	Gladstone, Lo et al, 2019. EBioMedicine
21999_7#146	PRJEB3084	ERS1813691	ERR2089408	GCA_901293595	CAAWND010000001-CAAWND010000028	Gladstone, Lo et al, 2019. EBioMedicine
21999_7#133	PRJEB3084	ERS1813678	ERR2089395	GCA_901292925	CAAWKN010000001-CAAWKN010000030	Gladstone, Lo et al, 2019. EBioMedicine
21127_2#138	PRJEB3084	ERS1299544	ERR1788523	GCA_901317515	CABAAK010000001-CABAAK010000037	Gladstone, Lo et al, 2019. EBioMedicine
21999_8#29	PRJEB3084	ERS1813757	ERR2089474	GCA_901296865	CAAWZK010000001-CAAWZK010000039	Gladstone, Lo et al, 2019. EBioMedicine
17794_8#58	PRJEB3084	ERS719852	ERR1192069	GCA_901318695	CABAEX010000001-CABAEX010000025	Gladstone, Lo et al, 2019. EBioMedicine
20925_3#58	PRJEB3084	ERS1206288	ERR1756443	GCA_901293715	CAAWNM010000001-CAAWNM010000022	Gladstone, Lo et al, 2019. EBioMedicine
19646_1#32	PRJEB3084	ERS745675	ERR1540702	GCA_901328745	CABBRK010000001-CABBRK010000037	Gladstone, Lo et al, 2019. EBioMedicine
19646_1#30	PRJEB3084	ERS745670	ERR1540700	GCA_901328535	CABBQO010000001-CABBQO010000033	Gladstone, Lo et al, 2019. EBioMedicine
19183_3#91	PRJEB3084	ERS745591	ERR1430889	GCA_901300285	CAAXMI010000001-CAAXMI010000029	Gladstone, Lo et al, 2019. EBioMedicine
19183_3#14	PRJEB3084	ERS745514	ERR1430812	GCA_901296415	CAAWXY010000001-CAAWXY010000033	Gladstone, Lo et al, 2019. EBioMedicine
17794_8#72	PRJEB3084	ERS719867	ERR1192083	GCA_901319465	CABAHU010000001-CABAHU010000036	Gladstone, Lo et al, 2019. EBioMedicine
16399_6#40	PRJEB3084	ERS686081	ERR997581	GCA_901326415	CABBIK010000001-CABBIK010000038	Gladstone, Lo et al, 2019. EBioMedicine
15873_4#1	PRJEB3084	ERS654474	ERR913316	GCA_901222295	CAALZV010000001-CAALZV010000040	Gladstone, Lo et al, 2019. EBioMedicine
15873_3#81	PRJEB3084	ERS654473	ERR913315	GCA_901222155	CAALYX010000001-CAALYX010000038	Gladstone, Lo et al, 2019. EBioMedicine
15873_3#64	PRJEB3084	ERS654452	ERR913298	GCA_901310135	CAAYYQ010000001-CAAYYQ010000037	Gladstone, Lo et al, 2019. EBioMedicine
15873_2#36	PRJEB3084	ERS654319	ERR913188	GCA_901304055	CAAYBF010000001-CAAYBF010000039	Gladstone, Lo et al, 2019. EBioMedicine
15873_2#24	PRJEB3084	ERS654306	ERR913176	GCA_901303115	CAAXXM010000001-CAAXXM010000039	Gladstone, Lo et al, 2019. EBioMedicine
15873_2#10	PRJEB3084	ERS654289	ERR913162	GCA_901302005	CAAXTE010000001-CAAXTE010000039	Gladstone, Lo et al, 2019. EBioMedicine
14410_8#2	PRJEB3084	ERS508336	ERR714444	GCA_901280375	CAAUPC010000001-CAAUPC010000067	Gladstone, Lo et al, 2019. EBioMedicine
12837_5#58	PRJEB3084	ERS428999	ERR570457	GCA_901248755	CAAPXJ010000001-CAAPXJ010000073	Gladstone, Lo et al, 2019. EBioMedicine
13415_6#48	PRJEB3084	ERS464564	ERR600548	GCA_901240875	CAAOTC010000001-CAAOTC010000020	Gladstone, Lo et al, 2019. EBioMedicine
12837_3#19	PRJEB3084	ERS428784	ERR568624	GCA_901218245	CAALJY010000001-CAALJY010000019	Gladstone, Lo et al, 2019. EBioMedicine
12837_3#37	PRJEB3084	ERS428802	ERR568641	GCA_901219185	CAALNP010000001-CAALNP010000038	Gladstone, Lo et al, 2019. EBioMedicine
12837_1#56	PRJEB3084	ERS428645	ERR568486	GCA_901214075	CAAKUA010000001-CAAKUA010000038	Gladstone, Lo et al, 2019. EBioMedicine
17428_8#183	PRJEB3084	ERS719656	ERR1106806	GCA_901257385	CAAREF010000001-CAAREF010000026	Gladstone, Lo et al, 2019. EBioMedicine
16399_6#42	PRJEB3084	ERS686083	ERR997583	GCA_901326515	CABBIU010000001-CABBIU010000038	Gladstone, Lo et al, 2019. EBioMedicine
16399_5#79	PRJEB3084	ERS686037	ERR997540	GCA_901324655	CABBBQ010000001-CABBBQ010000039	Gladstone, Lo et al, 2019. EBioMedicine
16399_5#77	PRJEB3084	ERS686035	ERR997538	GCA_901324485	CABBBD010000001-CABBBD010000033	Gladstone, Lo et al, 2019. EBioMedicine
17150_6#60	PRJEB3084	ERS708547	ERR1065886	GCA_901256065	CAAQZP010000001-CAAQZP010000034	Gladstone, Lo et al, 2019. EBioMedicine
15995_1#119	PRJEB3084	ERS639961	ERR925143	GCA_901271645	CAATHN010000001-CAATHN010000051	Gladstone, Lo et al, 2019. EBioMedicine
15841_3#27	PRJEB3084	ERS639775	ERR909066	GCA_901239255	CAAONC010000001-CAAONC010000046	Gladstone, Lo et al, 2019. EBioMedicine
16453_2#38	PRJEB3084	ERS686254	ERR984275	GCA_901232715	CAANNO010000001-CAANNO010000067	Gladstone, Lo et al, 2019. EBioMedicine
16399_5#2	PRJEB3084	ERS685984	ERR997463	GCA_901269445	CAASZB010000001-CAASZB010000063	Gladstone, Lo et al, 2019. EBioMedicine
17150_6#79	PRJEB3084	ERS708585	ERR1065905	GCA_901259225	CAARLT010000001-CAARLT010000035	Gladstone, Lo et al, 2019. EBioMedicine
17138_4#6	PRJEB3084	ERS708639	ERR1065489	GCA_901329935	CABBVY010000001-CABBVY010000031	Gladstone, Lo et al, 2019. EBioMedicine
14410_7#68	PRJEB3084	ERS497415	ERR714425	GCA_901279665	CAAUMM010000001-CAAUMM010000054	Gladstone, Lo et al, 2019. EBioMedicine
14410_7#57	PRJEB3084	ERS497382	ERR714414	GCA_901279435	CAAULM010000001-CAAULM010000042	Gladstone, Lo et al, 2019. EBioMedicine
17794_7#108	PRJEB3084	ERS719684	ERR1191930	GCA_901273815	CAATPZ010000001-CAATPZ010000035	Gladstone, Lo et al, 2019. EBioMedicine
17428_8#140	PRJEB3084	ERS719613	ERR1106763	GCA_901250895	CAAQFP010000001-CAAQFP010000031	Gladstone, Lo et al, 2019. EBioMedicine
17794_8#83	PRJEB3084	ERS719884	ERR1192094	GCA_901320035	CABAJW010000001-CABAJW010000055	Gladstone, Lo et al, 2019. EBioMedicine
14520_7#37	PRJEB3084	ERS525184	ERR730460	GCA_901282305	CAAUWO010000001-CAAUWO010000064	Gladstone, Lo et al, 2019. EBioMedicine
14520_7#35	PRJEB3084	ERS525182	ERR730458	GCA_901282175	CAAUWC010000001-CAAUWC010000066	Gladstone, Lo et al, 2019. EBioMedicine
17870_8#190	PRJEB3084	ERS726111	ERR1202450	GCA_901326945	CABBKL010000001-CABBKL010000029	Gladstone, Lo et al, 2019. EBioMedicine
17870_8#174	PRJEB3084	ERS726076	ERR1202434	GCA_901325975	CABBGS010000001-CABBGS010000022	Gladstone, Lo et al, 2019. EBioMedicine
17175_8#52	PRJEB3084	ERS708355	ERR1066336	GCA_901240295	CAAOQY010000001-CAAOQY010000039	Gladstone, Lo et al, 2019. EBioMedicine
17175_8#50	PRJEB3084	ERS708351	ERR1066334	GCA_901239945	CAAOPL010000001-CAAOPL010000044	Gladstone, Lo et al, 2019. EBioMedicine
17175_8#39	PRJEB3084	ERS708330	ERR1066323	GCA_901238245	CAAOJB010000001-CAAOJB010000034	Gladstone, Lo et al, 2019. EBioMedicine
17175_7#28	PRJEB3084	ERS708308	ERR1066221	GCA_901224045	CAAMGI010000001-CAAMGI010000037	Gladstone, Lo et al, 2019. EBioMedicine
17175_7#26	PRJEB3084	ERS708304	ERR1066219	GCA_901223715	CAAMEZ010000001-CAAMEZ010000039	Gladstone, Lo et al, 2019. EBioMedicine
17150_6#87	PRJEB3084	ERS708601	ERR1065913	GCA_901260375	CAARQB010000001-CAARQB010000042	Gladstone, Lo et al, 2019. EBioMedicine
17150_6#58	PRJEB3084	ERS708544	ERR1065884	GCA_901255745	CAAQYK010000001-CAAQYK010000041	Gladstone, Lo et al, 2019. EBioMedicine
17150_6#40	PRJEB3084	ERS708508	ERR1065866	GCA_901252885	CAAQNM010000001-CAAQNM010000045	Gladstone, Lo et al, 2019. EBioMedicine
17150_6#13	PRJEB3084	ERS708462	ERR1065839	GCA_901248875	CAAPXY010000001-CAAPXY010000044	Gladstone, Lo et al, 2019. EBioMedicine
14936_4#33	PRJEB3084	ERS566706	ERR774506	GCA_901242455	CAAOZC010000001-CAAOZC010000045	Gladstone, Lo et al, 2019. EBioMedicine
14913_7#94	PRJEB3084	ERS566672	ERR774378	GCA_901234675	CAANVL010000001-CAANVL010000039	Gladstone, Lo et al, 2019. EBioMedicine
14913_6#66	PRJEB3084	ERS566929	ERR774255	GCA_901339475	CABDGQ010000001-CABDGQ010000045	Gladstone, Lo et al, 2019. EBioMedicine
14913_5#41	PRJEB3084	ERS566809	ERR774138	GCA_901338715	CABDDT010000001-CABDDT010000041	Gladstone, Lo et al, 2019. EBioMedicine
14913_2#82	PRJEB3084	ERS566536	ERR773896	GCA_901251025	CAAQGE010000001-CAAQGE010000046	Gladstone, Lo et al, 2019. EBioMedicine
17175_6#47	PRJEB3084	ERS708163	ERR1066149	GCA_901311845	CAAZEX010000001-CAAZEX010000024	Gladstone, Lo et al, 2019. EBioMedicine
17138_4#20	PRJEB3084	ERS708657	ERR1065503	GCA_901330765	CABBZG010000001-CABBZG010000022	Gladstone, Lo et al, 2019. EBioMedicine
15841_2#78	PRJEB3084	ERS639284	ERR909022	GCA_901229365	CAANAW010000001-CAANAW010000038	Gladstone, Lo et al, 2019. EBioMedicine
13415_4#55	PRJEB3084	ERS464332	ERR600365	GCA_901282125	CAAUVR010000001-CAAUVR010000033	Gladstone, Lo et al, 2019. EBioMedicine
15995_1#188	PRJEB3084	ERS640030	ERR925208	GCA_901313045	CAAZJL010000001-CAAZJL010000081	Gladstone, Lo et al, 2019. EBioMedicine
19084_7#11	PRJEB3084	ERS1021313	ERR1422340	GCA_901289005	CAAVVP010000001-CAAVVP010000023	Gladstone, Lo et al, 2019. EBioMedicine
19084_7#36	PRJEB3084	ERS1021338	ERR1422365	GCA_901289505	CAAVXO010000001-CAAVXO010000043	Gladstone, Lo et al, 2019. EBioMedicine
19084_7#67	PRJEB3084	ERS1021369	ERR1422396	GCA_901290535	CAAWBJ010000001-CAAWBJ010000026	Gladstone, Lo et al, 2019. EBioMedicine
19084_7#50	PRJEB3084	ERS1021352	ERR1422379	GCA_901289825	CAAVYV010000001-CAAVYV010000033	Gladstone, Lo et al, 2019. EBioMedicine
17059_8#12	PRJEB3084	ERS707725	ERR1065308	GCA_901260015	CAAROK010000001-CAAROK010000014	Gladstone, Lo et al, 2019. EBioMedicine
17150_4#56	PRJEB3084	ERS707996	ERR1065695	GCA_901230335	CAANEI010000001-CAANEI010000017	Gladstone, Lo et al, 2019. EBioMedicine
17150_4#72	PRJEB3084	ERS708029	ERR1065711	GCA_901232155	CAANLO010000001-CAANLO010000040	Gladstone, Lo et al, 2019. EBioMedicine
17150_6#18	PRJEB3084	ERS708469	ERR1065844	GCA_901249575	CAAQAP010000001-CAAQAP010000029	Gladstone, Lo et al, 2019. EBioMedicine
17175_4#24	PRJEB3084	ERS707753	ERR1065943	GCA_901264155	CAASEV010000001-CAASEV010000041	Gladstone, Lo et al, 2019. EBioMedicine
17175_8#37	PRJEB3084	ERS708327	ERR1066321	GCA_901237935	CAAOHV010000001-CAAOHV010000046	Gladstone, Lo et al, 2019. EBioMedicine
17794_7#27	PRJEB3084	ERS719844	ERR1191849	GCA_901263035	CAASAL010000001-CAASAL010000025	Gladstone, Lo et al, 2019. EBioMedicine
17870_8#22	PRJEB3084	ERS725951	ERR1202282	GCA_901296605	CAAWYP010000001-CAAWYP010000037	Gladstone, Lo et al, 2019. EBioMedicine
17870_8#66	PRJEB3084	ERS725872	ERR1202326	GCA_901297785	CAAXCW010000001-CAAXCW010000037	Gladstone, Lo et al, 2019. EBioMedicine
18456_1#31	PRJEB3084	ERS725334	ERR1288840	GCA_901288155	CAAVSK010000001-CAAVSK010000034	Gladstone, Lo et al, 2019. EBioMedicine
19084_7#138	PRJEB3084	ERS1021440	ERR1422467	GCA_901337205	CABCXS010000001-CABCXS010000028	Gladstone, Lo et al, 2019. EBioMedicine
19084_7#27	PRJEB3084	ERS1021329	ERR1422356	GCA_901289325	CAAVWW010000001-CAAVWW010000040	Gladstone, Lo et al, 2019. EBioMedicine
14555_4#13	PRJEB3084	ERS508968	ERR736910	GCA_901237925	CAAOHS010000001-CAAOHS010000519	Gladstone, Lo et al, 2019. EBioMedicine
14555_4#27	PRJEB3084	ERS508997	ERR730616	GCA_901241505	CAAOVP010000001-CAAOVP010000142	Gladstone, Lo et al, 2019. EBioMedicine
14520_6#13	PRJEB3084	ERS525005	ERR730341	GCA_901278855	CAAUJI010000001-CAAUJI010000032	Gladstone, Lo et al, 2019. EBioMedicine
14520_6#38	PRJEB3084	ERS525059	ERR730366	GCA_901279915	CAAUND010000001-CAAUND010000040	Gladstone, Lo et al, 2019. EBioMedicine
15378_3#77	PRJEB3084	ERS625505	ERR862430	GCA_901342495	CABDSG010000001-CABDSG010000035	Gladstone, Lo et al, 2019. EBioMedicine
15841_2#71	PRJEB3084	ERS639277	ERR909015	GCA_901228335	CAAMWS010000001-CAAMWS010000030	Gladstone, Lo et al, 2019. EBioMedicine
17059_6#23	PRJEB3084	ERS707561	ERR1065134	GCA_901238445	CAAOKC010000001-CAAOKC010000030	Gladstone, Lo et al, 2019. EBioMedicine
15995_2#20	PRJEB3084	ERS640053	ERR925231	GCA_901314695	CAAZPU010000001-CAAZPU010000038	Gladstone, Lo et al, 2019. EBioMedicine
17138_5#21	PRJEB3084	ERS653827	ERR1065595	GCA_901219215	CAALNW010000001-CAALNW010000028	Gladstone, Lo et al, 2019. EBioMedicine
17138_5#40	PRJEB3084	ERS653869	ERR1065614	GCA_901220425	CAALSJ010000001-CAALSJ010000022	Gladstone, Lo et al, 2019. EBioMedicine
17794_7#28	PRJEB3084	ERS719846	ERR1191850	GCA_901263255	CAASBD010000001-CAASBD010000049	Gladstone, Lo et al, 2019. EBioMedicine
16399_6#70	PRJEB3084	ERS686114	ERR997611	GCA_901298865	CAAXHI010000001-CAAXHI010000049	Gladstone, Lo et al, 2019. EBioMedicine
17428_8#153	PRJEB3084	ERS719626	ERR1106776	GCA_901252905	CAAQNE010000001-CAAQNE010000023	Gladstone, Lo et al, 2019. EBioMedicine
17794_8#37	PRJEB3084	ERS719803	ERR1192048	GCA_901317165	CAAZZA010000001-CAAZZA010000019	Gladstone, Lo et al, 2019. EBioMedicine
17794_7#56	PRJEB3084	ERS725008	ERR1191878	GCA_901266345	CAASMV010000001-CAASMV010000027	Gladstone, Lo et al, 2019. EBioMedicine
17794_8#154	PRJEB3084	ERS725027	ERR1192165	GCA_901291255	CAAWEA010000001-CAAWEA010000031	Gladstone, Lo et al, 2019. EBioMedicine
18456_1#95	PRJEB3084	ERS725295	ERR1288904	GCA_901334675	CABCOF010000001-CABCOF010000014	Gladstone, Lo et al, 2019. EBioMedicine
18456_1#118	PRJEB3084	ERS725348	ERR1288927	GCA_901335765	CABCSJ010000001-CABCSJ010000029	Gladstone, Lo et al, 2019. EBioMedicine
18456_1#50	PRJEB3084	ERS725371	ERR1288859	GCA_901331295	CABCBE010000001-CABCBE010000026	Gladstone, Lo et al, 2019. EBioMedicine
17870_7#69	PRJEB3084	ERS725434	ERR1202139	GCA_901323815	CABAYK010000001-CABAYK010000031	Gladstone, Lo et al, 2019. EBioMedicine
17794_7#77	PRJEB3084	ERS725466	ERR1191899	GCA_901268935	CAASWZ010000001-CAASWZ010000033	Gladstone, Lo et al, 2019. EBioMedicine
17870_7#83	PRJEB3084	ERS725471	ERR1202153	GCA_901340775	CABDLS010000001-CABDLS010000030	Gladstone, Lo et al, 2019. EBioMedicine
17870_7#109	PRJEB3084	ERS725759	ERR1202179	GCA_901292905	CAAWKK010000001-CAAWKK010000028	Gladstone, Lo et al, 2019. EBioMedicine
17870_8#147	PRJEB3084	ERS726025	ERR1202407	GCA_901301135	CAAXPV010000001-CAAXPV010000026	Gladstone, Lo et al, 2019. EBioMedicine
17966_5#78	PRJEB3084	ERS726085	ERR1202528	GCA_901304925	CAAYEK010000001-CAAYEK010000028	Gladstone, Lo et al, 2019. EBioMedicine
17870_8#181	PRJEB3084	ERS726090	ERR1202441	GCA_901326335	CABBID010000001-CABBID010000044	Gladstone, Lo et al, 2019. EBioMedicine
17966_5#26	PRJEB3084	ERS726161	ERR1202476	GCA_901301955	CAAXTB010000001-CAAXTB010000031	Gladstone, Lo et al, 2019. EBioMedicine
17966_5#46	PRJEB3084	ERS726181	ERR1202496	GCA_901302975	CAAXWX010000001-CAAXWX010000019	Gladstone, Lo et al, 2019. EBioMedicine
18090_1#73	PRJEB3084	ERS740595	ERR1214393	GCA_901311125	CAAZCH010000001-CAAZCH010000022	Gladstone, Lo et al, 2019. EBioMedicine
19183_3#13	PRJEB3084	ERS745513	ERR1430811	GCA_901296385	CAAWXM010000001-CAAWXM010000055	Gladstone, Lo et al, 2019. EBioMedicine
20925_3#83	PRJEB3084	ERS1206011	ERR1756468	GCA_901294865	CAAWRY010000001-CAAWRY010000027	Gladstone, Lo et al, 2019. EBioMedicine
20925_3#2	PRJEB3084	ERS1209993	ERR1756387	GCA_901340725	CABDLL010000001-CABDLL010000048	Gladstone, Lo et al, 2019. EBioMedicine
20925_3#99	PRJEB3084	ERS1206019	ERR1756484	GCA_901295395	CAAWUD010000001-CAAWUD010000021	Gladstone, Lo et al, 2019. EBioMedicine
20925_3#57	PRJEB3084	ERS1205998	ERR1756442	GCA_901293695	CAAWNO010000001-CAAWNO010000033	Gladstone, Lo et al, 2019. EBioMedicine
20925_3#49	PRJEB3084	ERS1207555	ERR1756434	GCA_901293285	CAAWLX010000001-CAAWLX010000021	Gladstone, Lo et al, 2019. EBioMedicine
20925_3#104	PRJEB3084	ERS1207562	ERR1756489	GCA_901295705	CAAWVE010000001-CAAWVE010000026	Gladstone, Lo et al, 2019. EBioMedicine
20925_3#14	PRJEB3084	ERS1207550	ERR1756399	GCA_901330085	CABBWQ010000001-CABBWQ010000013	Gladstone, Lo et al, 2019. EBioMedicine
21053_8#162	PRJEB3084	ERS1299770	ERR1788173	GCA_901298885	CAAXHP010000001-CAAXHP010000031	Gladstone, Lo et al, 2019. EBioMedicine
21127_2#179	PRJEB3084	ERS1299565	ERR1788564	GCA_901291685	CAAWFS010000001-CAAWFS010000033	Gladstone, Lo et al, 2019. EBioMedicine
20925_3#53	PRJEB3084	ERS1205996	ERR1756438	GCA_901293495	CAAWMT010000001-CAAWMT010000043	Gladstone, Lo et al, 2019. EBioMedicine
20925_3#31	PRJEB3084	ERS1205985	ERR1756416	GCA_901292715	CAAWJT010000001-CAAWJT010000037	Gladstone, Lo et al, 2019. EBioMedicine
20925_3#105	PRJEB3084	ERS1206022	ERR1756490	GCA_901295625	CAAWVA010000001-CAAWVA010000034	Gladstone, Lo et al, 2019. EBioMedicine
20925_3#24	PRJEB3084	ERS1206279	ERR1756409	GCA_901330835	CABBZM010000001-CABBZM010000044	Gladstone, Lo et al, 2019. EBioMedicine
17059_6#64	PRJEB3084	ERS707640	ERR1065175	GCA_901243415	CAAPCR010000001-CAAPCR010000033	Gladstone, Lo et al, 2019. EBioMedicine
12837_2#26	PRJEB3084	ERS428703	ERR568543	GCA_901216055	CAALBP010000001-CAALBP010000041	Gladstone, Lo et al, 2019. EBioMedicine
20925_3#103	PRJEB3084	ERS1206021	ERR1756488	GCA_901295615	CAAWUW010000001-CAAWUW010000025	Gladstone, Lo et al, 2019. EBioMedicine
20925_3#101	PRJEB3084	ERS1206020	ERR1756486	GCA_901295495	CAAWUK010000001-CAAWUK010000023	Gladstone, Lo et al, 2019. EBioMedicine
21127_2#69	PRJEB3084	ERS1299707	ERR1788454	GCA_901312545	CAAZHO010000001-CAAZHO010000024	Gladstone, Lo et al, 2019. EBioMedicine
21127_1#24	PRJEB3084	ERS1299394	ERR1788223	GCA_901331825	CABCDF010000001-CABCDF010000022	Gladstone, Lo et al, 2019. EBioMedicine
21127_2#12	PRJEB3084	ERS1299693	ERR1788398	GCA_901308165	CAAYQV010000001-CAAYQV010000027	Gladstone, Lo et al, 2019. EBioMedicine
21127_2#53	PRJEB3084	ERS1299703	ERR1788438	GCA_901311095	CAAZCG010000001-CAAZCG010000032	Gladstone, Lo et al, 2019. EBioMedicine
13470_1#11	PRJEB3084	ERS464815	ERR646540	GCA_901278765	CAAUJC010000001-CAAUJC010000063	Gladstone, Lo et al, 2019. EBioMedicine
21127_2#128	PRJEB3084	ERS1299539	ERR1788513	GCA_901317005	CAAZYH010000001-CAAZYH010000034	Gladstone, Lo et al, 2019. EBioMedicine
21053_8#153	PRJEB3084	ERS1299363	ERR1788164	GCA_901298415	CAAXFR010000001-CAAXFR010000032	Gladstone, Lo et al, 2019. EBioMedicine
12291_6#36	PRJEB3084	ERS390676	ERR505927	GCA_901245685	CAAPLQ010000001-CAAPLQ010000041	Gladstone, Lo et al, 2019. EBioMedicine
12837_1#36	PRJEB3084	ERS428625	ERR568467	GCA_901213425	CAAKRL010000001-CAAKRL010000033	Gladstone, Lo et al, 2019. EBioMedicine
12837_4#26	PRJEB3084	ERS428879	ERR568712	GCA_901229755	CAANCK010000001-CAANCK010000049	Gladstone, Lo et al, 2019. EBioMedicine
12837_4#74	PRJEB3084	ERS428927	ERR570387	GCA_901237535	CAAOGF010000001-CAAOGF010000030	Gladstone, Lo et al, 2019. EBioMedicine
13415_5#12	PRJEB3084	ERS464385	ERR600416	GCA_901284115	CAAVDQ010000001-CAAVDQ010000038	Gladstone, Lo et al, 2019. EBioMedicine
14412_2#87	PRJEB3084	ERS508934	ERR714719	GCA_901247575	CAAPSY010000001-CAAPSY010000040	Gladstone, Lo et al, 2019. EBioMedicine
14412_2#92	PRJEB3084	ERS508947	ERR714724	GCA_901248585	CAAPWT010000001-CAAPWT010000047	Gladstone, Lo et al, 2019. EBioMedicine
14555_3#68	PRJEB3084	ERS508479	ERR730586	GCA_901229345	CAANAT010000001-CAANAT010000033	Gladstone, Lo et al, 2019. EBioMedicine
14566_6#55	PRJEB3084	ERS509035	ERR730910	GCA_901319335	CABAHG010000001-CABAHG010000030	Gladstone, Lo et al, 2019. EBioMedicine
14566_6#77	PRJEB3084	ERS509079	ERR730932	GCA_901320315	CABAKX010000001-CABAKX010000025	Gladstone, Lo et al, 2019. EBioMedicine
14913_2#94	PRJEB3084	ERS566559	ERR773908	GCA_901253535	CAAQPU010000001-CAAQPU010000038	Gladstone, Lo et al, 2019. EBioMedicine
14913_4#94	PRJEB3084	ERS566577	ERR774096	GCA_901337525	CABCZC010000001-CABCZC010000039	Gladstone, Lo et al, 2019. EBioMedicine
14936_4#48	PRJEB3084	ERS566721	ERR774521	GCA_901245475	CAAPKQ010000001-CAAPKQ010000035	Gladstone, Lo et al, 2019. EBioMedicine
14936_4#69	PRJEB3084	ERS566742	ERR774542	GCA_901249405	CAAPZX010000001-CAAPZX010000056	Gladstone, Lo et al, 2019. EBioMedicine
15873_1#34	PRJEB3084	ERS639144	ERR913091	GCA_901334825	CABCOR010000001-CABCOR010000050	Gladstone, Lo et al, 2019. EBioMedicine
15873_1#79	PRJEB3084	ERS639189	ERR913136	GCA_901336935	CABCWV010000001-CABCWV010000043	Gladstone, Lo et al, 2019. EBioMedicine
15874_1#89	PRJEB3084	ERS639120	ERR913564	GCA_901251135	CAAQGP010000001-CAAQGP010000030	Gladstone, Lo et al, 2019. EBioMedicine
15995_2#171	PRJEB3084	ERS640203	ERR925381	GCA_901321265	CABAOP010000001-CABAOP010000034	Gladstone, Lo et al, 2019. EBioMedicine
14410_7#51	PRJEB3084	ERS497362	ERR714408	GCA_901279235	CAAUKT010000001-CAAUKT010000034	Gladstone, Lo et al, 2019. EBioMedicine
17794_8#32	PRJEB3084	ERS719792	ERR1192043	GCA_901316835	CAAZXU010000001-CAAZXU010000025	Gladstone, Lo et al, 2019. EBioMedicine
12162_1#59	PRJEB3084	ERS390794	ERR490763	GCA_901258865	CAARKH010000001-CAARKH010000072	Gladstone, Lo et al, 2019. EBioMedicine
12291_5#59	PRJEB3084	ERS394275	ERR505861	GCA_901235855	CAANZW010000001-CAANZW010000036	Gladstone, Lo et al, 2019. EBioMedicine
12291_5#65	PRJEB3084	ERS394281	ERR505867	GCA_901236555	CAAOCN010000001-CAAOCN010000030	Gladstone, Lo et al, 2019. EBioMedicine
12378_2#51	PRJEB3084	ERS399237	ERR516658	GCA_901269745	CAATAF010000001-CAATAF010000041	Gladstone, Lo et al, 2019. EBioMedicine
13710_1#62	PRJEB3084	ERS455045	ERR662378	GCA_901284295	CAAVEG010000001-CAAVEG010000037	Gladstone, Lo et al, 2019. EBioMedicine
13710_2#71	PRJEB3084	ERS455413	ERR662459	GCA_901232255	CAANLX010000001-CAANLX010000032	Gladstone, Lo et al, 2019. EBioMedicine
14410_5#17	PRJEB3084	ERS497149	ERR714204	GCA_901263575	CAASCP010000001-CAASCP010000048	Gladstone, Lo et al, 2019. EBioMedicine
14520_6#39	PRJEB3084	ERS525061	ERR730367	GCA_901279925	CAAUNJ010000001-CAAUNJ010000061	Gladstone, Lo et al, 2019. EBioMedicine
14520_6#43	PRJEB3084	ERS525069	ERR730371	GCA_901280155	CAAUOE010000001-CAAUOE010000036	Gladstone, Lo et al, 2019. EBioMedicine
14673_1#56	PRJEB3084	ERS558075	ERR742381	GCA_901322525	CABATN010000001-CABATN010000024	Gladstone, Lo et al, 2019. EBioMedicine
14673_3#64	PRJEB3084	ERS558273	ERR742565	GCA_901255065	CAAQVS010000001-CAAQVS010000045	Gladstone, Lo et al, 2019. EBioMedicine
14913_8#50	PRJEB3084	ERS553508	ERR774428	GCA_901235115	CAANWU010000001-CAANWU010000039	Gladstone, Lo et al, 2019. EBioMedicine
14936_5#22	PRJEB3084	ERS553393	ERR774586	GCA_901257785	CAARFX010000001-CAARFX010000042	Gladstone, Lo et al, 2019. EBioMedicine
15277_1#12	PRJEB3084	ERS558128	ERR845745	GCA_901340095	CABDIZ010000001-CABDIZ010000032	Gladstone, Lo et al, 2019. EBioMedicine
15531_5#69	PRJEB3084	ERS627149	ERR870166	GCA_901270715	CAATDZ010000001-CAATDZ010000045	Gladstone, Lo et al, 2019. EBioMedicine
15531_7#18	PRJEB3084	ERS627299	ERR870304	GCA_901303155	CAAXXQ010000001-CAAXXQ010000044	Gladstone, Lo et al, 2019. EBioMedicine
15531_7#37	PRJEB3084	ERS627318	ERR870323	GCA_901304125	CAAYBQ010000001-CAAYBQ010000042	Gladstone, Lo et al, 2019. EBioMedicine
15608_2#58	PRJEB3084	ERS628651	ERR876488	GCA_901306825	CAAYLO010000001-CAAYLO010000023	Gladstone, Lo et al, 2019. EBioMedicine
16288_4#58	PRJEB3084	ERS653695	ERR980014	GCA_901229955	CAANCV010000001-CAANCV010000087	Gladstone, Lo et al, 2019. EBioMedicine
16288_5#19	PRJEB3084	ERS653739	ERR980058	GCA_901235185	CAANXF010000001-CAANXF010000049	Gladstone, Lo et al, 2019. EBioMedicine
16288_5#62	PRJEB3084	ERS653782	ERR980100	GCA_901241085	CAAOTZ010000001-CAAOTZ010000072	Gladstone, Lo et al, 2019. EBioMedicine
16288_5#7	PRJEB3084	ERS653727	ERR980046	GCA_901234015	CAANST010000001-CAANST010000336	Gladstone, Lo et al, 2019. EBioMedicine
16288_6#2	PRJEB3084	ERS653805	ERR980123	GCA_901244065	CAAPFM010000001-CAAPFM010000088	Gladstone, Lo et al, 2019. EBioMedicine
16288_6#7	PRJEB3084	ERS653810	ERR980128	GCA_901244415	CAAPGV010000001-CAAPGV010000104	Gladstone, Lo et al, 2019. EBioMedicine
16288_7#81	PRJEB3084	ERS653975	ERR980271	GCA_901257555	CAARFF010000001-CAARFF010000068	Gladstone, Lo et al, 2019. EBioMedicine
16288_8#76	PRJEB3084	ERS654053	ERR980344	GCA_901267395	CAASRD010000001-CAASRD010000072	Gladstone, Lo et al, 2019. EBioMedicine
16288_8#83	PRJEB3084	ERS654060	ERR980351	GCA_901268495	CAASVK010000001-CAASVK010000060	Gladstone, Lo et al, 2019. EBioMedicine
16453_2#55	PRJEB3084	ERS686271	ERR984292	GCA_901235215	CAANXI010000001-CAANXI010000031	Gladstone, Lo et al, 2019. EBioMedicine
17428_8#149	PRJEB3084	ERS719622	ERR1106772	GCA_901252305	CAAQLE010000001-CAAQLE010000022	Gladstone, Lo et al, 2019. EBioMedicine
17794_8#142	PRJEB3084	ERS725012	ERR1192153	GCA_901290435	CAAWBB010000001-CAAWBB010000029	Gladstone, Lo et al, 2019. EBioMedicine
17794_8#29	PRJEB3084	ERS719786	ERR1192040	GCA_901316645	CAAZXB010000001-CAAZXB010000026	Gladstone, Lo et al, 2019. EBioMedicine
17794_8#36	PRJEB3084	ERS719801	ERR1192047	GCA_901317095	CAAZYW010000001-CAAZYW010000023	Gladstone, Lo et al, 2019. EBioMedicine
20925_3#19	PRJEB3084	ERS1205979	ERR1756404	GCA_901330455	CABBXX010000001-CABBXX010000028	Gladstone, Lo et al, 2019. EBioMedicine
20925_3#37	PRJEB3084	ERS1205988	ERR1756422	GCA_901292935	CAAWKQ010000001-CAAWKQ010000032	Gladstone, Lo et al, 2019. EBioMedicine
20925_3#80	PRJEB3084	ERS1207595	ERR1756465	GCA_901294755	CAAWRO010000001-CAAWRO010000023	Gladstone, Lo et al, 2019. EBioMedicine
20957_7#121	PRJEB3084	ERS1303896	ERR1764046	GCA_901296395	CAAWXV010000001-CAAWXV010000022	Gladstone, Lo et al, 2019. EBioMedicine
21127_2#153	PRJEB3084	ERS1299728	ERR1788538	GCA_901318495	CABAEB010000001-CABAEB010000041	Gladstone, Lo et al, 2019. EBioMedicine
21127_2#82	PRJEB3084	ERS1299516	ERR1788467	GCA_901313675	CAAZLX010000001-CAAZLX010000019	Gladstone, Lo et al, 2019. EBioMedicine
22027_1#92	PRJEB3084	ERS1814085	ERR2089712	GCA_901304445	CAAYCO010000001-CAAYCO010000024	Gladstone, Lo et al, 2019. EBioMedicine
22841_3#69	PRJEB3084	ERS1699737	ERR2090990	GCA_901285105	CAAVGV010000001-CAAVGV010000038	Gladstone, Lo et al, 2019. EBioMedicine
22841_3#183	PRJEB3084	ERS1699858	ERR2091104	GCA_901286165	CAAVKU010000001-CAAVKU010000034	Gladstone, Lo et al, 2019. EBioMedicine
22667_8#48	PRJEB3084	ERS1702486	ERR2090510	GCA_901330805	CABBYZ010000001-CABBYZ010000029	Gladstone, Lo et al, 2019. EBioMedicine
22841_2#153	PRJEB3084	ERS1699628	ERR2090884	GCA_901314795	CAAZQB010000001-CAAZQB010000041	Gladstone, Lo et al, 2019. EBioMedicine
22667_7#150	PRJEB3084	ERS1699041	ERR2090422	GCA_901291855	CAAWGN010000001-CAAWGN010000033	Gladstone, Lo et al, 2019. EBioMedicine
22841_4#179	PRJEB3084	ERS1699379	ERR2091288	GCA_901336525	CABCVJ010000001-CABCVJ010000021	Gladstone, Lo et al, 2019. EBioMedicine
22841_1#62	PRJEB3084	ERS1699150	ERR2090603	GCA_901296165	CAAWWW010000001-CAAWWW010000030	Gladstone, Lo et al, 2019. EBioMedicine
22667_7#180	PRJEB3084	ERS1699076	ERR2090452	GCA_901329475	CABBUE010000001-CABBUE010000023	Gladstone, Lo et al, 2019. EBioMedicine
23164_8#79	PRJEB3084	ERS2528028	ERR2612039	GCA_901288245	CAAVSQ010000001-CAAVSQ010000045	Gladstone, Lo et al, 2019. EBioMedicine
23164_8#130	PRJEB3084	ERS2527997	ERR2612090	GCA_901289135	CAAVWD010000001-CAAVWD010000044	Gladstone, Lo et al, 2019. EBioMedicine
23164_8#113	PRJEB3084	ERS2528034	ERR2612073	GCA_901288855	CAAVUZ010000001-CAAVUZ010000017	Gladstone, Lo et al, 2019. EBioMedicine
22841_4#85	PRJEB3084	ERS1699284	ERR2091194	GCA_901288005	CAAVRR010000001-CAAVRR010000020	Gladstone, Lo et al, 2019. EBioMedicine
22841_4#83	PRJEB3084	ERS1699282	ERR2091192	GCA_901287985	CAAVRS010000001-CAAVRS010000030	Gladstone, Lo et al, 2019. EBioMedicine
22841_4#135	PRJEB3084	ERS1699334	ERR2091244	GCA_901333635	CABCKE010000001-CABCKE010000047	Gladstone, Lo et al, 2019. EBioMedicine
22841_4#132	PRJEB3084	ERS1699331	ERR2091241	GCA_901333375	CABCJE010000001-CABCJE010000028	Gladstone, Lo et al, 2019. EBioMedicine
22841_3#65	PRJEB3084	ERS1699727	ERR2090986	GCA_901285025	CAAVGO010000001-CAAVGO010000052	Gladstone, Lo et al, 2019. EBioMedicine
22841_3#61	PRJEB3084	ERS1699723	ERR2090982	GCA_901284945	CAAVGG010000001-CAAVGG010000046	Gladstone, Lo et al, 2019. EBioMedicine
22841_3#110	PRJEB3084	ERS1699781	ERR2091031	GCA_901326935	CABBKI010000001-CABBKI010000034	Gladstone, Lo et al, 2019. EBioMedicine
22841_1#112	PRJEB3084	ERS1699391	ERR2090653	GCA_901298575	CAAXGE010000001-CAAXGE010000036	Gladstone, Lo et al, 2019. EBioMedicine
22841_1#108	PRJEB3084	ERS1699197	ERR2090649	GCA_901298325	CAAXFE010000001-CAAXFE010000031	Gladstone, Lo et al, 2019. EBioMedicine
22667_7#176	PRJEB3084	ERS1699071	ERR2090448	GCA_901329195	CABBTC010000001-CABBTC010000023	Gladstone, Lo et al, 2019. EBioMedicine
22667_7#175	PRJEB3084	ERS1699070	ERR2090447	GCA_901329135	CABBSW010000001-CABBSW010000038	Gladstone, Lo et al, 2019. EBioMedicine
22667_7#174	PRJEB3084	ERS1699069	ERR2090446	GCA_901329025	CABBSJ010000001-CABBSJ010000024	Gladstone, Lo et al, 2019. EBioMedicine
22667_7#137	PRJEB3084	ERS1699026	ERR2090409	GCA_901290895	CAAWCV010000001-CAAWCV010000020	Gladstone, Lo et al, 2019. EBioMedicine
22114_6#78	PRJEB3084	ERS1814073	ERR2089866	GCA_901317725	CABABF010000001-CABABF010000012	Gladstone, Lo et al, 2019. EBioMedicine
22114_6#69	PRJEB3084	ERS1814062	ERR2089857	GCA_901317175	CAAZZC010000001-CAAZZC010000027	Gladstone, Lo et al, 2019. EBioMedicine
22114_6#27	PRJEB3084	ERS1814019	ERR2089815	GCA_901314065	CAAZNI010000001-CAAZNI010000025	Gladstone, Lo et al, 2019. EBioMedicine
22114_6#20	PRJEB3084	ERS1814012	ERR2089808	GCA_901313445	CAAZKZ010000001-CAAZKZ010000038	Gladstone, Lo et al, 2019. EBioMedicine
22027_1#78	PRJEB3084	ERS1813982	ERR2089698	GCA_901302915	CAAXWS010000001-CAAXWS010000042	Gladstone, Lo et al, 2019. EBioMedicine
22027_1#77	PRJEB3084	ERS1813984	ERR2089697	GCA_901302835	CAAXWL010000001-CAAXWL010000015	Gladstone, Lo et al, 2019. EBioMedicine
22027_1#53	PRJEB3084	ERS1813957	ERR2089673	GCA_901341075	CABDMS010000001-CABDMS010000037	Gladstone, Lo et al, 2019. EBioMedicine
22027_1#131	PRJEB3084	ERS1814124	ERR2089751	GCA_901308175	CAAYQX010000001-CAAYQX010000024	Gladstone, Lo et al, 2019. EBioMedicine
22027_1#120	PRJEB3084	ERS1814114	ERR2089740	GCA_901307005	CAAYND010000001-CAAYND010000015	Gladstone, Lo et al, 2019. EBioMedicine
15277_1#4	PRJEB3084	ERS558038	ERR845737	GCA_901339955	CABDIM010000001-CABDIM010000078	Gladstone, Lo et al, 2019. EBioMedicine
14566_5#61	PRJEB3084	ERS508803	ERR730821	GCA_901312065	CAAZFS010000001-CAAZFS010000047	Gladstone, Lo et al, 2019. EBioMedicine
12837_2#29	PRJEB3084	ERS428706	ERR568546	GCA_901216125	CAALBW010000001-CAALBW010000047	Gladstone, Lo et al, 2019. EBioMedicine
21999_8#21	PRJEB3084	ERS1813749	ERR2089466	GCA_901296435	CAAWXX010000001-CAAWXX010000016	Gladstone, Lo et al, 2019. EBioMedicine
21999_8#13	PRJEB3084	ERS1813741	ERR2089458	GCA_901296015	CAAWWL010000001-CAAWWL010000039	Gladstone, Lo et al, 2019. EBioMedicine
21999_7#163	PRJEB3084	ERS1813710	ERR2089425	GCA_901294485	CAAWQN010000001-CAAWQN010000028	Gladstone, Lo et al, 2019. EBioMedicine
21242_2#141	PRJEB3084	ERS1299582	ERR1795472	GCA_901328625	CABBQW010000001-CABBQW010000032	Gladstone, Lo et al, 2019. EBioMedicine
22841_4#76	PRJEB3084	ERS1699275	ERR2091185	GCA_901287795	CAAVQV010000001-CAAVQV010000016	Gladstone, Lo et al, 2019. EBioMedicine
22841_1#189	PRJEB3084	ERS1699457	ERR2090730	GCA_901334555	CABCNV010000001-CABCNV010000022	Gladstone, Lo et al, 2019. EBioMedicine
21999_8#14	PRJEB3084	ERS1813743	ERR2089459	GCA_901296125	CAAWWZ010000001-CAAWWZ010000022	Gladstone, Lo et al, 2019. EBioMedicine
21999_7#182	PRJEB3084	ERS1813726	ERR2089444	GCA_901295315	CAAWTS010000001-CAAWTS010000026	Gladstone, Lo et al, 2019. EBioMedicine
22841_3#72	PRJEB3084	ERS1699740	ERR2090993	GCA_901285205	CAAVHC010000001-CAAVHC010000025	Gladstone, Lo et al, 2019. EBioMedicine
22841_3#45	PRJEB3084	ERS1699711	ERR2090966	GCA_901284675	CAAVFC010000001-CAAVFC010000022	Gladstone, Lo et al, 2019. EBioMedicine
22841_3#127	PRJEB3084	ERS1699798	ERR2091048	GCA_901328375	CABBQB010000001-CABBQB010000026	Gladstone, Lo et al, 2019. EBioMedicine
22841_2#139	PRJEB3084	ERS1699612	ERR2090870	GCA_901313735	CAAZMF010000001-CAAZMF010000023	Gladstone, Lo et al, 2019. EBioMedicine
22667_7#146	PRJEB3084	ERS1699036	ERR2090418	GCA_901291545	CAAWFG010000001-CAAWFG010000017	Gladstone, Lo et al, 2019. EBioMedicine
22667_7#122	PRJEB3084	ERS1699011	ERR2090394	GCA_901318555	CABAEK010000001-CABAEK010000024	Gladstone, Lo et al, 2019. EBioMedicine
22027_1#105	PRJEB3084	ERS1814100	ERR2089725	GCA_901305575	CAAYGV010000001-CAAYGV010000025	Gladstone, Lo et al, 2019. EBioMedicine
22841_2#160	PRJEB3084	ERS1699636	ERR2090891	GCA_901315245	CAAZRX010000001-CAAZRX010000025	Gladstone, Lo et al, 2019. EBioMedicine
22841_1#177	PRJEB3084	ERS1699470	ERR2090718	GCA_901333715	CABCKO010000001-CABCKO010000024	Gladstone, Lo et al, 2019. EBioMedicine
22841_1#84	PRJEB3084	ERS1699172	ERR2090625	GCA_901297025	CAAXAF010000001-CAAXAF010000020	Gladstone, Lo et al, 2019. EBioMedicine
22841_3#92	PRJEB3084	ERS1699762	ERR2091013	GCA_901285595	CAAVIQ010000001-CAAVIQ010000020	Gladstone, Lo et al, 2019. EBioMedicine
22114_6#80	PRJEB3084	ERS1814075	ERR2089868	GCA_901317855	CABABS010000001-CABABS010000019	Gladstone, Lo et al, 2019. EBioMedicine
22841_2#184	PRJEB3084	ERS1699660	ERR2090915	GCA_901317035	CAAZYQ010000001-CAAZYQ010000014	Gladstone, Lo et al, 2019. EBioMedicine
22841_1#46	PRJEB3084	ERS1699134	ERR2090587	GCA_901295365	CAAWTX010000001-CAAWTX010000022	Gladstone, Lo et al, 2019. EBioMedicine
22841_2#46	PRJEB3084	ERS1699518	ERR2090777	GCA_901304755	CAAYDS010000001-CAAYDS010000023	Gladstone, Lo et al, 2019. EBioMedicine
22114_6#46	PRJEB3084	ERS1814040	ERR2089834	GCA_901315455	CAAZSO010000001-CAAZSO010000021	Gladstone, Lo et al, 2019. EBioMedicine
22114_6#41	PRJEB3084	ERS1814034	ERR2089829	GCA_901315085	CAAZRF010000001-CAAZRF010000027	Gladstone, Lo et al, 2019. EBioMedicine
18090_2#97	PRJEB3084	ERS740830	ERR1214605	GCA_901285725	CAAVJD010000001-CAAVJD010000030	Gladstone, Lo et al, 2019. EBioMedicine
22114_6#35	PRJEB3084	ERS1814027	ERR2089823	GCA_901314715	CAAZPW010000001-CAAZPW010000022	Gladstone, Lo et al, 2019. EBioMedicine
22841_1#30	PRJEB3084	ERS1699116	ERR2090571	GCA_901294555	CAAWQU010000001-CAAWQU010000032	Gladstone, Lo et al, 2019. EBioMedicine
22027_1#19	PRJEB3084	ERS1813924	ERR2089639	GCA_901332945	CABCHO010000001-CABCHO010000040	Gladstone, Lo et al, 2019. EBioMedicine
21999_8#97	PRJEB3084	ERS1813826	ERR2089542	GCA_901300345	CAAXMR010000001-CAAXMR010000034	Gladstone, Lo et al, 2019. EBioMedicine
21999_8#110	PRJEB3084	ERS1813838	ERR2089555	GCA_901301285	CAAXQI010000001-CAAXQI010000024	Gladstone, Lo et al, 2019. EBioMedicine
21999_8#59	PRJEB3084	ERS1813787	ERR2089504	GCA_901298165	CAAXEO010000001-CAAXEO010000027	Gladstone, Lo et al, 2019. EBioMedicine
21999_8#43	PRJEB3084	ERS1813771	ERR2089488	GCA_901297415	CAAXBS010000001-CAAXBS010000037	Gladstone, Lo et al, 2019. EBioMedicine
21999_8#112	PRJEB3084	ERS1813841	ERR2089557	GCA_901301215	CAAXQF010000001-CAAXQF010000038	Gladstone, Lo et al, 2019. EBioMedicine
21999_7#183	PRJEB3084	ERS1813728	ERR2089445	GCA_901295345	CAAWTW010000001-CAAWTW010000026	Gladstone, Lo et al, 2019. EBioMedicine
21242_2#142	PRJEB3084	ERS1299893	ERR1795473	GCA_901328705	CABBRC010000001-CABBRC010000025	Gladstone, Lo et al, 2019. EBioMedicine
21127_2#161	PRJEB3084	ERS1299730	ERR1788546	GCA_901318955	CABAFW010000001-CABAFW010000038	Gladstone, Lo et al, 2019. EBioMedicine
21127_2#139	PRJEB3084	ERS1299814	ERR1788524	GCA_901317595	CABAAW010000001-CABAAW010000023	Gladstone, Lo et al, 2019. EBioMedicine
21999_7#181	PRJEB3084	ERS1813724	ERR2089443	GCA_901295255	CAAWTM010000001-CAAWTM010000033	Gladstone, Lo et al, 2019. EBioMedicine
21999_7#148	PRJEB3084	ERS1813693	ERR2089410	GCA_901293725	CAAWNS010000001-CAAWNS010000035	Gladstone, Lo et al, 2019. EBioMedicine
21127_1#174	PRJEB3084	ERS1299468	ERR1788371	GCA_901306005	CAAYIS010000001-CAAYIS010000035	Gladstone, Lo et al, 2019. EBioMedicine
21999_7#136	PRJEB3084	ERS1813682	ERR2089398	GCA_901293065	CAAWLC010000001-CAAWLC010000028	Gladstone, Lo et al, 2019. EBioMedicine
21127_1#181	PRJEB3084	ERS1299688	ERR1788378	GCA_901306455	CAAYKH010000001-CAAYKH010000012	Gladstone, Lo et al, 2019. EBioMedicine
21999_8#92	PRJEB3084	ERS1813824	ERR2089537	GCA_901299845	CAAXLA010000001-CAAXLA010000016	Gladstone, Lo et al, 2019. EBioMedicine
22841_4#18	PRJEB3084	ERS1699205	ERR2091127	GCA_901286625	CAAVMO010000001-CAAVMO010000033	Gladstone, Lo et al, 2019. EBioMedicine
22027_1#38	PRJEB3084	ERS1813942	ERR2089658	GCA_901334435	CABCNH010000001-CABCNH010000034	Gladstone, Lo et al, 2019. EBioMedicine
17870_7#171	PRJEB3084	ERS725868	ERR1202241	GCA_901325075	CABBDC010000001-CABBDC010000039	Gladstone, Lo et al, 2019. EBioMedicine
17870_7#170	PRJEB3084	ERS725866	ERR1202240	GCA_901295305	CAAWTQ010000001-CAAWTQ010000035	Gladstone, Lo et al, 2019. EBioMedicine
17870_7#164	PRJEB3084	ERS725857	ERR1202234	GCA_901295045	CAAWSR010000001-CAAWSR010000042	Gladstone, Lo et al, 2019. EBioMedicine
17870_7#155	PRJEB3084	ERS725841	ERR1202225	GCA_901294675	CAAWRH010000001-CAAWRH010000038	Gladstone, Lo et al, 2019. EBioMedicine
15531_2#32	PRJEB3084	ERS625656	ERR869845	GCA_901233145	CAANPK010000001-CAANPK010000051	Gladstone, Lo et al, 2019. EBioMedicine
15378_4#70	PRJEB3084	ERS625597	ERR862518	GCA_901225735	CAAMMT010000001-CAAMMT010000047	Gladstone, Lo et al, 2019. EBioMedicine
15378_4#1	PRJEB3084	ERS625524	ERR862449	GCA_901342635	CABDSV010000001-CABDSV010000041	Gladstone, Lo et al, 2019. EBioMedicine
15378_3#48	PRJEB3084	ERS625474	ERR862401	GCA_901342305	CABDRM010000001-CABDRM010000049	Gladstone, Lo et al, 2019. EBioMedicine
9789_3#60	PRJEB3084	ERS215068	ERR316722	GCA_901217925	CAALIU010000001-CAALIU010000186	Gladstone, Lo et al, 2019. EBioMedicine
20925_3#65	PRJEB3084	ERS1206002	ERR1756450	GCA_901294075	CAAWOZ010000001-CAAWOZ010000029	Gladstone, Lo et al, 2019. EBioMedicine
17138_5#64	PRJEB3084	ERS654047	ERR1065638	GCA_901222535	CAAMAO010000001-CAAMAO010000020	Gladstone, Lo et al, 2019. EBioMedicine
17138_5#36	PRJEB3084	ERS653859	ERR1065610	GCA_901220145	CAALRI010000001-CAALRI010000025	Gladstone, Lo et al, 2019. EBioMedicine
16288_5#44	PRJEB3084	ERS653764	ERR980082	GCA_901238725	CAAOKO010000001-CAAOKO010000031	Gladstone, Lo et al, 2019. EBioMedicine
16288_5#4	PRJEB3084	ERS653724	ERR980043	GCA_901233585	CAANRA010000001-CAANRA010000040	Gladstone, Lo et al, 2019. EBioMedicine
16288_3#74	PRJEB3084	ERS653628	ERR979947	GCA_901221225	CAALVI010000001-CAALVI010000044	Gladstone, Lo et al, 2019. EBioMedicine
16288_6#43	PRJEB3084	ERS653846	ERR980164	GCA_901246755	CAAPPT010000001-CAAPPT010000095	Gladstone, Lo et al, 2019. EBioMedicine
20925_3#92	PRJEB3084	ERS1207561	ERR1756477	GCA_901295175	CAAWSZ010000001-CAAWSZ010000025	Gladstone, Lo et al, 2019. EBioMedicine
20925_3#10	PRJEB3084	ERS1207590	ERR1756395	GCA_901329985	CABBWC010000001-CABBWC010000020	Gladstone, Lo et al, 2019. EBioMedicine
16288_6#30	PRJEB3084	ERS653833	ERR980151	GCA_901246405	CAAPOH010000001-CAAPOH010000079	Gladstone, Lo et al, 2019. EBioMedicine
18090_1#116	PRJEB3084	ERS740677	ERR1214436	GCA_901313395	CAAZKW010000001-CAAZKW010000041	Gladstone, Lo et al, 2019. EBioMedicine
16288_8#5	PRJEB3084	ERS653982	ERR980278	GCA_901258535	CAARIZ010000001-CAARIZ010000071	Gladstone, Lo et al, 2019. EBioMedicine
16288_7#69	PRJEB3084	ERS653955	ERR980260	GCA_901256145	CAAQZU010000001-CAAQZU010000079	Gladstone, Lo et al, 2019. EBioMedicine
16288_5#3	PRJEB3084	ERS653723	ERR980042	GCA_901233445	CAANQN010000001-CAANQN010000055	Gladstone, Lo et al, 2019. EBioMedicine
14723_2#43	PRJEB3084	ERS558727	ERR750864	GCA_901328525	CABBQL010000001-CABBQL010000047	Gladstone, Lo et al, 2019. EBioMedicine
16288_4#17	PRJEB3084	ERS653654	ERR979973	GCA_901224095	CAAMGR010000001-CAAMGR010000114	Gladstone, Lo et al, 2019. EBioMedicine
20925_3#4	PRJEB3084	ERS1206275	ERR1756389	GCA_901340785	CABDLO010000001-CABDLO010000036	Gladstone, Lo et al, 2019. EBioMedicine
16288_3#43	PRJEB3084	ERS653597	ERR979916	GCA_901218665	CAALLQ010000001-CAALLQ010000039	Gladstone, Lo et al, 2019. EBioMedicine
17794_7#183	PRJEB3084	ERS719816	ERR1192005	GCA_901314895	CAAZQK010000001-CAAZQK010000045	Gladstone, Lo et al, 2019. EBioMedicine
14520_7#68	PRJEB3084	ERS525215	ERR730491	GCA_901283405	CAAVAQ010000001-CAAVAQ010000051	Gladstone, Lo et al, 2019. EBioMedicine
14520_7#66	PRJEB3084	ERS525213	ERR730489	GCA_901283415	CAAVAX010000001-CAAVAX010000050	Gladstone, Lo et al, 2019. EBioMedicine
14520_4#61	PRJEB3084	ERS524923	ERR730201	GCA_901260985	CAARSK010000001-CAARSK010000046	Gladstone, Lo et al, 2019. EBioMedicine
14520_4#44	PRJEB3084	ERS524905	ERR730184	GCA_901257875	CAARGY010000001-CAARGY010000046	Gladstone, Lo et al, 2019. EBioMedicine
15873_3#66	PRJEB3084	ERS654454	ERR913300	GCA_901310415	CAAYZE010000001-CAAYZE010000047	Gladstone, Lo et al, 2019. EBioMedicine
21127_1#12	PRJEB3084	ERS1299646	ERR1788211	GCA_901301155	CAAXQA010000001-CAAXQA010000016	Gladstone, Lo et al, 2019. EBioMedicine
15277_1#20	PRJEB3084	ERS558192	ERR845753	GCA_901340145	CABDJG010000001-CABDJG010000037	Gladstone, Lo et al, 2019. EBioMedicine
19341_3#77	PRJEB3084	ERS1021191	ERR1453725	GCA_901290545	CAAWBK010000001-CAAWBK010000038	Gladstone, Lo et al, 2019. EBioMedicine
21127_1#73	PRJEB3084	ERS1299418	ERR1788271	GCA_901334335	CABCMV010000001-CABCMV010000029	Gladstone, Lo et al, 2019. EBioMedicine
17794_8#71	PRJEB3084	ERS719865	ERR1192082	GCA_901319405	CABAHS010000001-CABAHS010000040	Gladstone, Lo et al, 2019. EBioMedicine
17794_8#63	PRJEB3084	ERS719857	ERR1192074	GCA_901319025	CABAGA010000001-CABAGA010000038	Gladstone, Lo et al, 2019. EBioMedicine
17794_7#43	PRJEB3084	ERS719935	ERR1191865	GCA_901265135	CAASIE010000001-CAASIE010000033	Gladstone, Lo et al, 2019. EBioMedicine
15995_1#107	PRJEB3084	ERS639949	ERR925131	GCA_901269425	CAASZJ010000001-CAASZJ010000057	Gladstone, Lo et al, 2019. EBioMedicine
15531_5#78	PRJEB3084	ERS627158	ERR870175	GCA_901272435	CAATKN010000001-CAATKN010000040	Gladstone, Lo et al, 2019. EBioMedicine
12291_5#28	PRJEB3084	ERS394244	ERR505830	GCA_901231745	CAANKB010000001-CAANKB010000036	Gladstone, Lo et al, 2019. EBioMedicine
18090_1#120	PRJEB3084	ERS740686	ERR1214440	GCA_901313695	CAAZLW010000001-CAAZLW010000015	Gladstone, Lo et al, 2019. EBioMedicine
17870_7#81	PRJEB3084	ERS725468	ERR1202151	GCA_901324245	CABBAB010000001-CABBAB010000015	Gladstone, Lo et al, 2019. EBioMedicine
17175_7#47	PRJEB3084	ERS708348	ERR1066240	GCA_901226585	CAAMQC010000001-CAAMQC010000013	Gladstone, Lo et al, 2019. EBioMedicine
17175_6#86	PRJEB3084	ERS708247	ERR1066188	GCA_901219925	CAALQK010000001-CAALQK010000020	Gladstone, Lo et al, 2019. EBioMedicine
17138_3#15	PRJEB3084	ERS708642	ERR1065405	GCA_901274385	CAATSC010000001-CAATSC010000016	Gladstone, Lo et al, 2019. EBioMedicine
17059_8#89	PRJEB3084	ERS707886	ERR1065385	GCA_901270935	CAATEZ010000001-CAATEZ010000017	Gladstone, Lo et al, 2019. EBioMedicine
17059_7#63	PRJEB3084	ERS707644	ERR1065267	GCA_901253825	CAAQQX010000001-CAAQQX010000013	Gladstone, Lo et al, 2019. EBioMedicine
14913_7#45	PRJEB3084	ERS566623	ERR774329	GCA_901224535	CAAMII010000001-CAAMII010000023	Gladstone, Lo et al, 2019. EBioMedicine
14913_4#86	PRJEB3084	ERS566569	ERR774088	GCA_901337015	CABCXF010000001-CABCXF010000024	Gladstone, Lo et al, 2019. EBioMedicine
14913_4#27	PRJEB3084	ERS566429	ERR774029	GCA_901276925	CAAUBX010000001-CAAUBX010000023	Gladstone, Lo et al, 2019. EBioMedicine
14566_6#71	PRJEB3084	ERS509067	ERR730926	GCA_901320015	CABAJX010000001-CABAJX010000019	Gladstone, Lo et al, 2019. EBioMedicine
14566_5#80	PRJEB3084	ERS508841	ERR730840	GCA_901314435	CAAZOT010000001-CAAZOT010000018	Gladstone, Lo et al, 2019. EBioMedicine
14566_4#23	PRJEB3084	ERS508604	ERR730688	GCA_901258905	CAARKK010000001-CAARKK010000022	Gladstone, Lo et al, 2019. EBioMedicine
14566_4#2	PRJEB3084	ERS508583	ERR730667	GCA_901255195	CAAQWC010000001-CAAQWC010000021	Gladstone, Lo et al, 2019. EBioMedicine
15995_2#118	PRJEB3084	ERS640150	ERR925328	GCA_901319575	CABAIC010000001-CABAIC010000024	Gladstone, Lo et al, 2019. EBioMedicine
17175_7#2	PRJEB3084	ERS708258	ERR1066195	GCA_901220595	CAALTA010000001-CAALTA010000025	Gladstone, Lo et al, 2019. EBioMedicine
17138_3#24	PRJEB3084	ERS708487	ERR1065414	GCA_901275755	CAATXJ010000001-CAATXJ010000036	Gladstone, Lo et al, 2019. EBioMedicine
14913_4#2	PRJEB3084	ERS566343	ERR774005	GCA_901272645	CAATLK010000001-CAATLK010000034	Gladstone, Lo et al, 2019. EBioMedicine
17150_5#84	PRJEB3084	ERS708236	ERR1065817	GCA_901245825	CAAPMF010000001-CAAPMF010000032	Gladstone, Lo et al, 2019. EBioMedicine
14566_4#24	PRJEB3084	ERS508605	ERR730689	GCA_901259115	CAARLG010000001-CAARLG010000040	Gladstone, Lo et al, 2019. EBioMedicine
12837_4#79	PRJEB3084	ERS428932	ERR570392	GCA_901238345	CAAOJG010000001-CAAOJG010000038	Gladstone, Lo et al, 2019. EBioMedicine
12291_6#48	PRJEB3084	ERS390688	ERR505939	GCA_901247515	CAAPSR010000001-CAAPSR010000046	Gladstone, Lo et al, 2019. EBioMedicine
19084_8#61	PRJEB3084	ERS1021547	ERR1422574	GCA_901328155	CABBPC010000001-CABBPC010000019	Gladstone, Lo et al, 2019. EBioMedicine
21127_2#182	PRJEB3084	ERS1299898	ERR1788567	GCA_901291865	CAAWGP010000001-CAAWGP010000034	Gladstone, Lo et al, 2019. EBioMedicine
20957_7#128	PRJEB3084	ERS1303908	ERR1764053	GCA_901296765	CAAWZH010000001-CAAWZH010000053	Gladstone, Lo et al, 2019. EBioMedicine
20957_7#133	PRJEB3084	ERS1303902	ERR1764058	GCA_901297095	CAAXAO010000001-CAAXAO010000037	Gladstone, Lo et al, 2019. EBioMedicine
17138_5#17	PRJEB3084	ERS653820	ERR1065591	GCA_901219175	CAALNQ010000001-CAALNQ010000038	Gladstone, Lo et al, 2019. EBioMedicine
16288_6#15	PRJEB3084	ERS653818	ERR980136	GCA_901245515	CAAPLA010000001-CAAPLA010000091	Gladstone, Lo et al, 2019. EBioMedicine
16288_4#2	PRJEB3084	ERS653639	ERR979958	GCA_901222635	CAAMAW010000001-CAAMAW010000090	Gladstone, Lo et al, 2019. EBioMedicine
20957_7#123	PRJEB3084	ERS1303897	ERR1764048	GCA_901296535	CAAWYJ010000001-CAAWYJ010000037	Gladstone, Lo et al, 2019. EBioMedicine
23164_8#116	PRJEB3084	ERS2528045	ERR2612076	GCA_901288885	CAAVVD010000001-CAAVVD010000027	Gladstone, Lo et al, 2019. EBioMedicine
22027_1#41	PRJEB3084	ERS1813946	ERR2089661	GCA_901334615	CABCNZ010000001-CABCNZ010000023	Gladstone, Lo et al, 2019. EBioMedicine
22027_1#123	PRJEB3084	ERS1814116	ERR2089743	GCA_901307375	CAAYNT010000001-CAAYNT010000027	Gladstone, Lo et al, 2019. EBioMedicine
21053_8#159	PRJEB3084	ERS1299869	ERR1788170	GCA_901298765	CAAXGY010000001-CAAXGY010000038	Gladstone, Lo et al, 2019. EBioMedicine
17870_8#88	PRJEB3084	ERS725913	ERR1202348	GCA_901298245	CAAXEZ010000001-CAAXEZ010000022	Gladstone, Lo et al, 2019. EBioMedicine
17870_8#155	PRJEB3084	ERS726035	ERR1202415	GCA_901325155	CABBDQ010000001-CABBDQ010000018	Gladstone, Lo et al, 2019. EBioMedicine
17870_8#151	PRJEB3084	ERS726029	ERR1202411	GCA_901301305	CAAXQO010000001-CAAXQO010000018	Gladstone, Lo et al, 2019. EBioMedicine
14257_1#93	PRJEB3084	ERS508577	ERR701870	GCA_901248995	CAAPYN010000001-CAAPYN010000035	Gladstone, Lo et al, 2019. EBioMedicine
17870_7#62	PRJEB3084	ERS725419	ERR1202132	GCA_901323445	CABAXN010000001-CABAXN010000024	Gladstone, Lo et al, 2019. EBioMedicine
15995_2#50	PRJEB3084	ERS640083	ERR925261	GCA_901316305	CAAZVV010000001-CAAZVV010000041	Gladstone, Lo et al, 2019. EBioMedicine
14566_5#86	PRJEB3084	ERS508854	ERR730846	GCA_901315015	CAAZQZ010000001-CAAZQZ010000031	Gladstone, Lo et al, 2019. EBioMedicine
15841_5#94	PRJEB3084	ERS639014	ERR909323	GCA_901325665	CABBFM010000001-CABBFM010000043	Gladstone, Lo et al, 2019. EBioMedicine
16399_7#29	PRJEB3084	ERS686156	ERR997650	GCA_901220225	CAALRV010000001-CAALRV010000059	Gladstone, Lo et al, 2019. EBioMedicine
15873_3#70	PRJEB3084	ERS654458	ERR913304	GCA_901310505	CAAYZR010000001-CAAYZR010000059	Gladstone, Lo et al, 2019. EBioMedicine
15873_3#51	PRJEB3084	ERS654435	ERR913285	GCA_901309435	CAAYVU010000001-CAAYVU010000053	Gladstone, Lo et al, 2019. EBioMedicine
15873_3#36	PRJEB3084	ERS654420	ERR913270	GCA_901308425	CAAYRX010000001-CAAYRX010000055	Gladstone, Lo et al, 2019. EBioMedicine
15531_5#50	PRJEB3084	ERS627124	ERR870147	GCA_901267245	CAASQP010000001-CAASQP010000071	Gladstone, Lo et al, 2019. EBioMedicine
15378_2#35	PRJEB3084	ERS627033	ERR862293	GCA_901341255	CABDNM010000001-CABDNM010000064	Gladstone, Lo et al, 2019. EBioMedicine
14520_5#62	PRJEB3084	ERS525054	ERR730295	GCA_901277135	CAAUCS010000001-CAAUCS010000060	Gladstone, Lo et al, 2019. EBioMedicine
14520_4#68	PRJEB3084	ERS524930	ERR730208	GCA_901262415	CAARYA010000001-CAARYA010000061	Gladstone, Lo et al, 2019. EBioMedicine
14520_4#52	PRJEB3084	ERS524913	ERR730192	GCA_901259395	CAARMH010000001-CAARMH010000057	Gladstone, Lo et al, 2019. EBioMedicine
14410_4#33	PRJEB3084	ERS497238	ERR714135	GCA_901255665	CAAQYC010000001-CAAQYC010000065	Gladstone, Lo et al, 2019. EBioMedicine
15531_6#25	PRJEB3084	ERS627211	ERR870217	GCA_901343125	CABDUQ010000001-CABDUQ010000070	Gladstone, Lo et al, 2019. EBioMedicine
18090_2#16	PRJEB3084	ERS740671	ERR1214524	GCA_901285295	CAAVHN010000001-CAAVHN010000035	Gladstone, Lo et al, 2019. EBioMedicine
14520_6#18	PRJEB3084	ERS525016	ERR730346	GCA_901279065	CAAUKB010000001-CAAUKB010000039	Gladstone, Lo et al, 2019. EBioMedicine
12837_4#2	PRJEB3084	ERS428855	ERR568691	GCA_901225965	CAAMNR010000001-CAAMNR010000043	Gladstone, Lo et al, 2019. EBioMedicine
13415_5#66	PRJEB3084	ERS464486	ERR600470	GCA_901225295	CAAMLC010000001-CAAMLC010000041	Gladstone, Lo et al, 2019. EBioMedicine
19084_7#25	PRJEB3084	ERS1021327	ERR1422354	GCA_901289285	CAAVWR010000001-CAAVWR010000025	Gladstone, Lo et al, 2019. EBioMedicine
14673_4#53	PRJEB3084	ERS558357	ERR742649	GCA_901271235	CAATGA010000001-CAATGA010000034	Gladstone, Lo et al, 2019. EBioMedicine
22841_2#95	PRJEB3084	ERS1699567	ERR2090826	GCA_901309765	CAAYXA010000001-CAAYXA010000018	Gladstone, Lo et al, 2019. EBioMedicine
22841_2#85	PRJEB3084	ERS1699557	ERR2090816	GCA_901308775	CAAYTD010000001-CAAYTD010000021	Gladstone, Lo et al, 2019. EBioMedicine
22841_2#45	PRJEB3084	ERS1699517	ERR2090776	GCA_901304685	CAAYEG010000001-CAAYEG010000023	Gladstone, Lo et al, 2019. EBioMedicine
22841_2#28	PRJEB3084	ERS1699498	ERR2090759	GCA_901302935	CAAXWZ010000001-CAAXWZ010000023	Gladstone, Lo et al, 2019. EBioMedicine
22841_2#168	PRJEB3084	ERS1699644	ERR2090899	GCA_901315875	CAAZUF010000001-CAAZUF010000029	Gladstone, Lo et al, 2019. EBioMedicine
22841_2#119	PRJEB3084	ERS1699592	ERR2090850	GCA_901312135	CAAZFW010000001-CAAZFW010000016	Gladstone, Lo et al, 2019. EBioMedicine
15608_4#68	PRJEB3084	ERS628862	ERR876686	GCA_901245625	CAAPLJ010000001-CAAPLJ010000030	Gladstone, Lo et al, 2019. EBioMedicine
19084_7#17	PRJEB3084	ERS1021319	ERR1422346	GCA_901289125	CAAVWG010000001-CAAVWG010000024	Gladstone, Lo et al, 2019. EBioMedicine
18090_2#74	PRJEB3084	ERS740783	ERR1214582	GCA_901328395	CABBQA010000001-CABBQA010000031	Gladstone, Lo et al, 2019. EBioMedicine
18090_2#62	PRJEB3084	ERS740761	ERR1214570	GCA_901327565	CABBMU010000001-CABBMU010000037	Gladstone, Lo et al, 2019. EBioMedicine
17175_7#8	PRJEB3084	ERS708269	ERR1066201	GCA_901221135	CAALVL010000001-CAALVL010000033	Gladstone, Lo et al, 2019. EBioMedicine
17150_5#93	PRJEB3084	ERS708254	ERR1065826	GCA_901246865	CAAPQH010000001-CAAPQH010000039	Gladstone, Lo et al, 2019. EBioMedicine
17138_3#85	PRJEB3084	ERS708610	ERR1065475	GCA_901329095	CABBSV010000001-CABBSV010000033	Gladstone, Lo et al, 2019. EBioMedicine
14913_5#80	PRJEB3084	ERS566848	ERR774174	GCA_901339055	CABDFA010000001-CABDFA010000051	Gladstone, Lo et al, 2019. EBioMedicine
14913_4#67	PRJEB3084	ERS566537	ERR774069	GCA_901335625	CABCRV010000001-CABCRV010000042	Gladstone, Lo et al, 2019. EBioMedicine
14566_5#25	PRJEB3084	ERS508692	ERR730785	GCA_901308235	CAAYRB010000001-CAAYRB010000039	Gladstone, Lo et al, 2019. EBioMedicine
14555_3#2	PRJEB3084	ERS508298	ERR730520	GCA_901284285	CAAVEH010000001-CAAVEH010000038	Gladstone, Lo et al, 2019. EBioMedicine
14412_2#11	PRJEB3084	ERS509138	ERR714643	GCA_901233325	CAANPY010000001-CAANPY010000041	Gladstone, Lo et al, 2019. EBioMedicine
13415_7#7	PRJEB3084	ERS464619	ERR632966	GCA_901250725	CAAQFA010000001-CAAQFA010000043	Gladstone, Lo et al, 2019. EBioMedicine
13415_4#66	PRJEB3084	ERS464343	ERR600376	GCA_901282505	CAAUXH010000001-CAAUXH010000043	Gladstone, Lo et al, 2019. EBioMedicine
17150_5#17	PRJEB3084	ERS708104	ERR1065750	GCA_901237345	CAAOFQ010000001-CAAOFQ010000039	Gladstone, Lo et al, 2019. EBioMedicine
15841_4#14	PRJEB3084	ERS639857	ERR909148	GCA_901254555	CAAQTO010000001-CAAQTO010000042	Gladstone, Lo et al, 2019. EBioMedicine
21127_1#7	PRJEB3084	ERS1299385	ERR1788206	GCA_901300875	CAAXOX010000001-CAAXOX010000024	Gladstone, Lo et al, 2019. EBioMedicine
17175_7#60	PRJEB3084	ERS708375	ERR1066253	GCA_901228595	CAAMXS010000001-CAAMXS010000032	Gladstone, Lo et al, 2019. EBioMedicine
17175_6#53	PRJEB3084	ERS708175	ERR1066155	GCA_901312375	CAAZGX010000001-CAAZGX010000032	Gladstone, Lo et al, 2019. EBioMedicine
17175_4#51	PRJEB3084	ERS707802	ERR1065970	GCA_901268545	CAASVH010000001-CAASVH010000034	Gladstone, Lo et al, 2019. EBioMedicine
17150_6#83	PRJEB3084	ERS708592	ERR1065909	GCA_901259755	CAARNS010000001-CAARNS010000036	Gladstone, Lo et al, 2019. EBioMedicine
17150_6#59	PRJEB3084	ERS708546	ERR1065885	GCA_901255995	CAAQZE010000001-CAAQZE010000032	Gladstone, Lo et al, 2019. EBioMedicine
17150_6#35	PRJEB3084	ERS708498	ERR1065861	GCA_901252335	CAAQLI010000001-CAAQLI010000032	Gladstone, Lo et al, 2019. EBioMedicine
17150_5#37	PRJEB3084	ERS708144	ERR1065770	GCA_901240055	CAAOQA010000001-CAAOQA010000034	Gladstone, Lo et al, 2019. EBioMedicine
17150_5#25	PRJEB3084	ERS708121	ERR1065758	GCA_901238335	CAAOJK010000001-CAAOJK010000034	Gladstone, Lo et al, 2019. EBioMedicine
17138_4#70	PRJEB3084	ERS708707	ERR1065553	GCA_901301805	CAAXSM010000001-CAAXSM010000029	Gladstone, Lo et al, 2019. EBioMedicine
17138_4#29	PRJEB3084	ERS708666	ERR1065512	GCA_901331315	CABCBF010000001-CABCBF010000031	Gladstone, Lo et al, 2019. EBioMedicine
17138_3#57	PRJEB3084	ERS708553	ERR1065447	GCA_901300775	CAAXOF010000001-CAAXOF010000030	Gladstone, Lo et al, 2019. EBioMedicine
17059_7#80	PRJEB3084	ERS707677	ERR1065282	GCA_901255905	CAAQYX010000001-CAAQYX010000034	Gladstone, Lo et al, 2019. EBioMedicine
17059_7#68	PRJEB3084	ERS707654	ERR1065272	GCA_901254505	CAAQTQ010000001-CAAQTQ010000023	Gladstone, Lo et al, 2019. EBioMedicine
17059_7#51	PRJEB3084	ERS707618	ERR1065255	GCA_901252385	CAAQLP010000001-CAAQLP010000044	Gladstone, Lo et al, 2019. EBioMedicine
17059_7#1	PRJEB3084	ERS707701	ERR1065206	GCA_901246945	CAAPQN010000001-CAAPQN010000038	Gladstone, Lo et al, 2019. EBioMedicine
17059_6#6	PRJEB3084	ERS707527	ERR1065117	GCA_901236655	CAAOCY010000001-CAAOCY010000030	Gladstone, Lo et al, 2019. EBioMedicine
17059_6#53	PRJEB3084	ERS707619	ERR1065164	GCA_901242085	CAAOXT010000001-CAAOXT010000041	Gladstone, Lo et al, 2019. EBioMedicine
15995_2#76	PRJEB3084	ERS640109	ERR925287	GCA_901317795	CABABK010000001-CABABK010000029	Gladstone, Lo et al, 2019. EBioMedicine
15995_2#55	PRJEB3084	ERS640088	ERR925266	GCA_901316585	CAAZWT010000001-CAAZWT010000030	Gladstone, Lo et al, 2019. EBioMedicine
15995_2#33	PRJEB3084	ERS640066	ERR925244	GCA_901315305	CAAZSC010000001-CAAZSC010000040	Gladstone, Lo et al, 2019. EBioMedicine
15995_1#176	PRJEB3084	ERS640018	ERR925198	GCA_901312335	CAAZGR010000001-CAAZGR010000033	Gladstone, Lo et al, 2019. EBioMedicine
15995_1#121	PRJEB3084	ERS639963	ERR925145	GCA_901272135	CAATJK010000001-CAATJK010000032	Gladstone, Lo et al, 2019. EBioMedicine
15995_1#110	PRJEB3084	ERS639952	ERR925134	GCA_901269995	CAATBK010000001-CAATBK010000037	Gladstone, Lo et al, 2019. EBioMedicine
15874_1#88	PRJEB3084	ERS639119	ERR913563	GCA_901250975	CAAQFY010000001-CAAQFY010000029	Gladstone, Lo et al, 2019. EBioMedicine
15874_1#31	PRJEB3084	ERS639046	ERR913511	GCA_901243435	CAAPCX010000001-CAAPCX010000045	Gladstone, Lo et al, 2019. EBioMedicine
15841_5#81	PRJEB3084	ERS639001	ERR909310	GCA_901325255	CABBDY010000001-CABBDY010000032	Gladstone, Lo et al, 2019. EBioMedicine
15841_5#2	PRJEB3084	ERS638922	ERR909231	GCA_901268695	CAASWD010000001-CAASWD010000045	Gladstone, Lo et al, 2019. EBioMedicine
15841_5#17	PRJEB3084	ERS638937	ERR909246	GCA_901270875	CAATEM010000001-CAATEM010000035	Gladstone, Lo et al, 2019. EBioMedicine
15841_4#69	PRJEB3084	ERS639912	ERR909203	GCA_901264595	CAASGJ010000001-CAASGJ010000030	Gladstone, Lo et al, 2019. EBioMedicine
15841_4#52	PRJEB3084	ERS639895	ERR909186	GCA_901261195	CAARTO010000001-CAARTO010000041	Gladstone, Lo et al, 2019. EBioMedicine
15841_4#49	PRJEB3084	ERS639892	ERR909183	GCA_901260705	CAARRJ010000001-CAARRJ010000032	Gladstone, Lo et al, 2019. EBioMedicine
15841_4#48	PRJEB3084	ERS639891	ERR909182	GCA_901260535	CAARQV010000001-CAARQV010000036	Gladstone, Lo et al, 2019. EBioMedicine
15841_4#37	PRJEB3084	ERS639880	ERR909171	GCA_901258785	CAARKA010000001-CAARKA010000041	Gladstone, Lo et al, 2019. EBioMedicine
15841_2#21	PRJEB3084	ERS639222	ERR908965	GCA_901324255	CABBAC010000001-CABBAC010000029	Gladstone, Lo et al, 2019. EBioMedicine
15841_2#10	PRJEB3084	ERS639206	ERR908954	GCA_901323955	CABAYY010000001-CABAYY010000029	Gladstone, Lo et al, 2019. EBioMedicine
15841_1#51	PRJEB3084	ERS638836	ERR908900	GCA_901322285	CABASP010000001-CABASP010000039	Gladstone, Lo et al, 2019. EBioMedicine
15731_8#88	PRJEB3084	ERS638723	ERR900733	GCA_901320965	CABANM010000001-CABANM010000030	Gladstone, Lo et al, 2019. EBioMedicine
15731_8#80	PRJEB3084	ERS638715	ERR900725	GCA_901320595	CABAML010000001-CABAML010000030	Gladstone, Lo et al, 2019. EBioMedicine
15731_8#29	PRJEB3084	ERS638664	ERR900674	GCA_901318155	CABACW010000001-CABACW010000031	Gladstone, Lo et al, 2019. EBioMedicine
14936_4#84	PRJEB3084	ERS566757	ERR774557	GCA_901252545	CAAQMB010000001-CAAQMB010000034	Gladstone, Lo et al, 2019. EBioMedicine
14936_4#81	PRJEB3084	ERS566754	ERR774554	GCA_901251865	CAAQJM010000001-CAAQJM010000033	Gladstone, Lo et al, 2019. EBioMedicine
14936_4#70	PRJEB3084	ERS566743	ERR774543	GCA_901249565	CAAQAO010000001-CAAQAO010000045	Gladstone, Lo et al, 2019. EBioMedicine
14936_4#51	PRJEB3084	ERS566724	ERR774524	GCA_901246135	CAAPNJ010000001-CAAPNJ010000030	Gladstone, Lo et al, 2019. EBioMedicine
14936_4#23	PRJEB3084	ERS566696	ERR774496	GCA_901239935	CAAOPK010000001-CAAOPK010000031	Gladstone, Lo et al, 2019. EBioMedicine
14936_4#18	PRJEB3084	ERS566691	ERR774491	GCA_901238865	CAAOLM010000001-CAAOLM010000034	Gladstone, Lo et al, 2019. EBioMedicine
14913_6#83	PRJEB3084	ERS566946	ERR774272	GCA_901339565	CABDHD010000001-CABDHD010000033	Gladstone, Lo et al, 2019. EBioMedicine
14913_6#14	PRJEB3084	ERS566877	ERR774203	GCA_901339345	CABDGB010000001-CABDGB010000035	Gladstone, Lo et al, 2019. EBioMedicine
14913_5#6	PRJEB3084	ERS566774	ERR774103	GCA_901337915	CABDAK010000001-CABDAK010000037	Gladstone, Lo et al, 2019. EBioMedicine
14913_5#50	PRJEB3084	ERS566818	ERR774147	GCA_901338845	CABDEF010000001-CABDEF010000040	Gladstone, Lo et al, 2019. EBioMedicine
14913_4#82	PRJEB3084	ERS566565	ERR774084	GCA_901336955	CABCWY010000001-CABCWY010000049	Gladstone, Lo et al, 2019. EBioMedicine
14723_3#74	PRJEB3084	ERS558853	ERR750980	GCA_901331915	CABCDQ010000001-CABCDQ010000028	Gladstone, Lo et al, 2019. EBioMedicine
14566_4#47	PRJEB3084	ERS508663	ERR730712	GCA_901263655	CAASCS010000001-CAASCS010000032	Gladstone, Lo et al, 2019. EBioMedicine
14555_4#70	PRJEB3084	ERS509084	ERR730640	GCA_901249535	CAAQAI010000001-CAAQAI010000058	Gladstone, Lo et al, 2019. EBioMedicine
14412_2#94	PRJEB3084	ERS508952	ERR714726	GCA_901249075	CAAPYK010000001-CAAPYK010000030	Gladstone, Lo et al, 2019. EBioMedicine
14257_1#47	PRJEB3084	ERS508432	ERR701824	GCA_901240575	CAAOSG010000001-CAAOSG010000032	Gladstone, Lo et al, 2019. EBioMedicine
13470_1#64	PRJEB3084	ERS464868	ERR646593	GCA_901280825	CAAUQV010000001-CAAUQV010000027	Gladstone, Lo et al, 2019. EBioMedicine
13470_1#34	PRJEB3084	ERS464838	ERR646563	GCA_901279575	CAAUMB010000001-CAAUMB010000030	Gladstone, Lo et al, 2019. EBioMedicine
13415_6#87	PRJEB3084	ERS464603	ERR600586	GCA_901247635	CAAPTG010000001-CAAPTG010000026	Gladstone, Lo et al, 2019. EBioMedicine
13415_6#16	PRJEB3084	ERS464532	ERR600516	GCA_901234745	CAANVI010000001-CAANVI010000029	Gladstone, Lo et al, 2019. EBioMedicine
13415_5#80	PRJEB3084	ERS464500	ERR600484	GCA_901228165	CAAMWM010000001-CAAMWM010000031	Gladstone, Lo et al, 2019. EBioMedicine
13415_5#74	PRJEB3084	ERS464494	ERR600478	GCA_901226955	CAAMRO010000001-CAAMRO010000021	Gladstone, Lo et al, 2019. EBioMedicine
13415_5#54	PRJEB3084	ERS464474	ERR600458	GCA_901222955	CAAMCA010000001-CAAMCA010000031	Gladstone, Lo et al, 2019. EBioMedicine
13415_4#20	PRJEB3084	ERS464297	ERR600330	GCA_901280875	CAAUQY010000001-CAAUQY010000032	Gladstone, Lo et al, 2019. EBioMedicine
13414_8#34	PRJEB3084	ERS464216	ERR632901	GCA_901277845	CAAUFF010000001-CAAUFF010000032	Gladstone, Lo et al, 2019. EBioMedicine
12837_4#30	PRJEB3084	ERS428883	ERR568716	GCA_901230475	CAANFB010000001-CAANFB010000022	Gladstone, Lo et al, 2019. EBioMedicine
12837_3#79	PRJEB3084	ERS428844	ERR568680	GCA_901224025	CAAMGJ010000001-CAAMGJ010000034	Gladstone, Lo et al, 2019. EBioMedicine
17138_4#65	PRJEB3084	ERS708702	ERR1065548	GCA_901301465	CAAXRC010000001-CAAXRC010000032	Gladstone, Lo et al, 2019. EBioMedicine
15995_2#30	PRJEB3084	ERS640063	ERR925241	GCA_901315105	CAAZRI010000001-CAAZRI010000039	Gladstone, Lo et al, 2019. EBioMedicine
17175_8#36	PRJEB3084	ERS708324	ERR1066320	GCA_901237845	CAAOHG010000001-CAAOHG010000035	Gladstone, Lo et al, 2019. EBioMedicine
17175_8#2	PRJEB3084	ERS708442	ERR1066286	GCA_901233045	CAANOZ010000001-CAANOZ010000029	Gladstone, Lo et al, 2019. EBioMedicine
17138_3#45	PRJEB3084	ERS708529	ERR1065435	GCA_901300375	CAAXMZ010000001-CAAXMZ010000032	Gladstone, Lo et al, 2019. EBioMedicine
15874_1#80	PRJEB3084	ERS639108	ERR913556	GCA_901250025	CAAQCH010000001-CAAQCH010000042	Gladstone, Lo et al, 2019. EBioMedicine
15841_2#69	PRJEB3084	ERS639275	ERR909013	GCA_901227915	CAAMVE010000001-CAAMVE010000037	Gladstone, Lo et al, 2019. EBioMedicine
14913_7#87	PRJEB3084	ERS566665	ERR774371	GCA_901233295	CAANPX010000001-CAANPX010000038	Gladstone, Lo et al, 2019. EBioMedicine
15874_1#70	PRJEB3084	ERS639094	ERR913546	GCA_901248795	CAAPXP010000001-CAAPXP010000031	Gladstone, Lo et al, 2019. EBioMedicine
17059_7#56	PRJEB3084	ERS707629	ERR1065260	GCA_901252995	CAAQNT010000001-CAAQNT010000055	Gladstone, Lo et al, 2019. EBioMedicine
19084_7#32	PRJEB3084	ERS1021334	ERR1422361	GCA_901289485	CAAVXK010000001-CAAVXK010000020	Gladstone, Lo et al, 2019. EBioMedicine
22841_4#13	PRJEB3084	ERS1699200	ERR2091122	GCA_901286505	CAAVMH010000001-CAAVMH010000036	Gladstone, Lo et al, 2019. EBioMedicine
17175_4#7	PRJEB3084	ERS707720	ERR1065926	GCA_901262205	CAARXH010000001-CAARXH010000033	Gladstone, Lo et al, 2019. EBioMedicine
13415_6#40	PRJEB3084	ERS464556	ERR600540	GCA_901239385	CAAONG010000001-CAAONG010000043	Gladstone, Lo et al, 2019. EBioMedicine
17150_4#25	PRJEB3084	ERS707934	ERR1065664	GCA_901225895	CAAMNM010000001-CAAMNM010000035	Gladstone, Lo et al, 2019. EBioMedicine
15841_5#32	PRJEB3084	ERS638952	ERR909261	GCA_901273585	CAATPB010000001-CAATPB010000053	Gladstone, Lo et al, 2019. EBioMedicine
13415_8#13	PRJEB3084	ERS464721	ERR633036	GCA_901268355	CAASUW010000001-CAASUW010000040	Gladstone, Lo et al, 2019. EBioMedicine
14913_6#74	PRJEB3084	ERS566937	ERR774263	GCA_901339495	CABDGX010000001-CABDGX010000042	Gladstone, Lo et al, 2019. EBioMedicine
15873_1#93	PRJEB3084	ERS639227	ERR913150	GCA_901337515	CABCZD010000001-CABCZD010000036	Gladstone, Lo et al, 2019. EBioMedicine
15873_1#91	PRJEB3084	ERS639220	ERR913148	GCA_901337425	CABCYW010000001-CABCYW010000038	Gladstone, Lo et al, 2019. EBioMedicine
14410_8#29	PRJEB3084	ERS508408	ERR714471	GCA_901281295	CAAUSO010000001-CAAUSO010000032	Gladstone, Lo et al, 2019. EBioMedicine
17870_7#93	PRJEB3084	ERS725492	ERR1202163	GCA_901324645	CABBBJ010000001-CABBBJ010000041	Gladstone, Lo et al, 2019. EBioMedicine
17870_7#85	PRJEB3084	ERS725476	ERR1202155	GCA_901324335	CABBAH010000001-CABBAH010000038	Gladstone, Lo et al, 2019. EBioMedicine
17870_7#72	PRJEB3084	ERS725439	ERR1202142	GCA_901323915	CABAYT010000001-CABAYT010000044	Gladstone, Lo et al, 2019. EBioMedicine
17870_7#104	PRJEB3084	ERS725748	ERR1202174	GCA_901292665	CAAWJK010000001-CAAWJK010000038	Gladstone, Lo et al, 2019. EBioMedicine
15531_3#80	PRJEB3084	ERS625975	ERR869987	GCA_901245235	CAAPJX010000001-CAAPJX010000036	Gladstone, Lo et al, 2019. EBioMedicine
15731_8#46	PRJEB3084	ERS638681	ERR900691	GCA_901319275	CABAHC010000001-CABAHC010000032	Gladstone, Lo et al, 2019. EBioMedicine
15841_4#15	PRJEB3084	ERS639858	ERR909149	GCA_901254725	CAAQUI010000001-CAAQUI010000028	Gladstone, Lo et al, 2019. EBioMedicine
17150_5#30	PRJEB3084	ERS708131	ERR1065763	GCA_901239105	CAAOMG010000001-CAAOMG010000035	Gladstone, Lo et al, 2019. EBioMedicine
17138_3#61	PRJEB3084	ERS708562	ERR1065451	GCA_901300975	CAAXPI010000001-CAAXPI010000040	Gladstone, Lo et al, 2019. EBioMedicine
15995_1#62	PRJEB3084	ERS638859	ERR925088	GCA_901262885	CAARZR010000001-CAARZR010000061	Gladstone, Lo et al, 2019. EBioMedicine
15995_1#31	PRJEB3084	ERS638761	ERR925057	GCA_901256895	CAARCY010000001-CAARCY010000051	Gladstone, Lo et al, 2019. EBioMedicine
15995_1#25	PRJEB3084	ERS638755	ERR925051	GCA_901255775	CAAQYM010000001-CAAQYM010000053	Gladstone, Lo et al, 2019. EBioMedicine
15995_1#106	PRJEB3084	ERS639948	ERR925130	GCA_901269245	CAASYF010000001-CAASYF010000062	Gladstone, Lo et al, 2019. EBioMedicine
15995_1#10	PRJEB3084	ERS638740	ERR925036	GCA_901253745	CAAQQM010000001-CAAQQM010000052	Gladstone, Lo et al, 2019. EBioMedicine
15874_1#71	PRJEB3084	ERS639095	ERR913547	GCA_901248935	CAAPYD010000001-CAAPYD010000039	Gladstone, Lo et al, 2019. EBioMedicine
15873_1#18	PRJEB3084	ERS639124	ERR913076	GCA_901327085	CABBKY010000001-CABBKY010000042	Gladstone, Lo et al, 2019. EBioMedicine
15841_5#31	PRJEB3084	ERS638951	ERR909260	GCA_901273425	CAATOK010000001-CAATOK010000057	Gladstone, Lo et al, 2019. EBioMedicine
15841_4#89	PRJEB3084	ERS639932	ERR909223	GCA_901266975	CAASPO010000001-CAASPO010000042	Gladstone, Lo et al, 2019. EBioMedicine
15841_4#57	PRJEB3084	ERS639900	ERR909191	GCA_901262295	CAARXP010000001-CAARXP010000043	Gladstone, Lo et al, 2019. EBioMedicine
15841_3#60	PRJEB3084	ERS639808	ERR909099	GCA_901310965	CAAZBN010000001-CAAZBN010000045	Gladstone, Lo et al, 2019. EBioMedicine
15841_1#49	PRJEB3084	ERS638834	ERR908898	GCA_901322225	CABASL010000001-CABASL010000051	Gladstone, Lo et al, 2019. EBioMedicine
15731_8#93	PRJEB3084	ERS638728	ERR900738	GCA_901321135	CABAOH010000001-CABAOH010000038	Gladstone, Lo et al, 2019. EBioMedicine
14913_5#28	PRJEB3084	ERS566796	ERR774125	GCA_901338395	CABDCM010000001-CABDCM010000043	Gladstone, Lo et al, 2019. EBioMedicine
14913_4#16	PRJEB3084	ERS566392	ERR774018	GCA_901274935	CAATUA010000001-CAATUA010000034	Gladstone, Lo et al, 2019. EBioMedicine
14412_2#10	PRJEB3084	ERS509137	ERR714642	GCA_901233165	CAANPH010000001-CAANPH010000034	Gladstone, Lo et al, 2019. EBioMedicine
13470_1#77	PRJEB3084	ERS464881	ERR646606	GCA_901281255	CAAUSP010000001-CAAUSP010000049	Gladstone, Lo et al, 2019. EBioMedicine
15995_2#29	PRJEB3084	ERS640062	ERR925240	GCA_901315005	CAAZRA010000001-CAAZRA010000057	Gladstone, Lo et al, 2019. EBioMedicine
15995_2#133	PRJEB3084	ERS640165	ERR925343	GCA_901320215	CABAKP010000001-CABAKP010000063	Gladstone, Lo et al, 2019. EBioMedicine
15531_3#83	PRJEB3084	ERS625978	ERR869990	GCA_901245455	CAAPKR010000001-CAAPKR010000057	Gladstone, Lo et al, 2019. EBioMedicine
15378_4#71	PRJEB3084	ERS625598	ERR862519	GCA_901225985	CAAMOC010000001-CAAMOC010000053	Gladstone, Lo et al, 2019. EBioMedicine
15841_1#67	PRJEB3084	ERS638858	ERR908916	GCA_901322765	CABAUK010000001-CABAUK010000060	Gladstone, Lo et al, 2019. EBioMedicine
9789_3#66	PRJEB3084	ERS215074	ERR316728	GCA_901218075	CAALJI010000001-CAALJI010000093	Gladstone, Lo et al, 2019. EBioMedicine
15378_2#10	PRJEB3084	ERS625422	ERR862268	GCA_901340435	CABDKH010000001-CABDKH010000078	Gladstone, Lo et al, 2019. EBioMedicine
17870_8#4	PRJEB3084	ERS725916	ERR1202264	GCA_901296085	CAAWWQ010000001-CAAWWQ010000046	Gladstone, Lo et al, 2019. EBioMedicine
13470_1#32	PRJEB3084	ERS464836	ERR646561	GCA_901279535	CAAULW010000001-CAAULW010000053	Gladstone, Lo et al, 2019. EBioMedicine
14913_7#10	PRJEB3084	ERS566588	ERR774294	GCA_901339815	CABDHY010000001-CABDHY010000037	Gladstone, Lo et al, 2019. EBioMedicine
17175_4#74	PRJEB3084	ERS707848	ERR1065993	GCA_901271305	CAATGE010000001-CAATGE010000032	Gladstone, Lo et al, 2019. EBioMedicine
17150_4#81	PRJEB3084	ERS708048	ERR1065720	GCA_901233685	CAANRM010000001-CAANRM010000031	Gladstone, Lo et al, 2019. EBioMedicine
17175_4#46	PRJEB3084	ERS707793	ERR1065965	GCA_901267755	CAASSP010000001-CAASSP010000032	Gladstone, Lo et al, 2019. EBioMedicine
17175_4#41	PRJEB3084	ERS707784	ERR1065960	GCA_901266885	CAASOY010000001-CAASOY010000030	Gladstone, Lo et al, 2019. EBioMedicine
17175_4#33	PRJEB3084	ERS707769	ERR1065952	GCA_901265415	CAASJM010000001-CAASJM010000028	Gladstone, Lo et al, 2019. EBioMedicine
17150_6#22	PRJEB3084	ERS708473	ERR1065848	GCA_901250235	CAAQDG010000001-CAAQDG010000033	Gladstone, Lo et al, 2019. EBioMedicine
17138_4#48	PRJEB3084	ERS708685	ERR1065531	GCA_901332255	CABCEV010000001-CABCEV010000033	Gladstone, Lo et al, 2019. EBioMedicine
17059_7#52	PRJEB3084	ERS707620	ERR1065256	GCA_901252555	CAAQMA010000001-CAAQMA010000034	Gladstone, Lo et al, 2019. EBioMedicine
17059_7#14	PRJEB3084	ERS707542	ERR1065219	GCA_901248745	CAAPXI010000001-CAAPXI010000030	Gladstone, Lo et al, 2019. EBioMedicine
15995_1#175	PRJEB3084	ERS640017	ERR925197	GCA_901312225	CAAZGI010000001-CAAZGI010000037	Gladstone, Lo et al, 2019. EBioMedicine
15874_1#82	PRJEB3084	ERS639110	ERR913558	GCA_901250355	CAAQDQ010000001-CAAQDQ010000025	Gladstone, Lo et al, 2019. EBioMedicine
15841_3#89	PRJEB3084	ERS639837	ERR909128	GCA_901251205	CAAQGW010000001-CAAQGW010000029	Gladstone, Lo et al, 2019. EBioMedicine
15841_3#66	PRJEB3084	ERS639814	ERR909105	GCA_901247335	CAAPRY010000001-CAAPRY010000044	Gladstone, Lo et al, 2019. EBioMedicine
14936_4#14	PRJEB3084	ERS566687	ERR774487	GCA_901238105	CAAOIQ010000001-CAAOIQ010000040	Gladstone, Lo et al, 2019. EBioMedicine
14555_4#45	PRJEB3084	ERS509034	ERR736937	GCA_901244805	CAAPIH010000001-CAAPIH010000093	Gladstone, Lo et al, 2019. EBioMedicine
12837_4#1	PRJEB3084	ERS428854	ERR568690	GCA_901225725	CAAMMZ010000001-CAAMMZ010000035	Gladstone, Lo et al, 2019. EBioMedicine
17175_4#91	PRJEB3084	ERS707894	ERR1066010	GCA_901274045	CAATQT010000001-CAATQT010000031	Gladstone, Lo et al, 2019. EBioMedicine
17175_4#81	PRJEB3084	ERS707862	ERR1066000	GCA_901272475	CAATKS010000001-CAATKS010000028	Gladstone, Lo et al, 2019. EBioMedicine
17175_4#71	PRJEB3084	ERS707841	ERR1065990	GCA_901271175	CAATFT010000001-CAATFT010000031	Gladstone, Lo et al, 2019. EBioMedicine
17175_4#27	PRJEB3084	ERS707758	ERR1065946	GCA_901264515	CAASGG010000001-CAASGG010000038	Gladstone, Lo et al, 2019. EBioMedicine
17150_4#4	PRJEB3084	ERS707889	ERR1065643	GCA_901223195	CAAMDC010000001-CAAMDC010000032	Gladstone, Lo et al, 2019. EBioMedicine
17138_4#16	PRJEB3084	ERS708653	ERR1065499	GCA_901330485	CABBYC010000001-CABBYC010000028	Gladstone, Lo et al, 2019. EBioMedicine
14913_5#78	PRJEB3084	ERS566846	ERR774172	GCA_901339065	CABDFB010000001-CABDFB010000030	Gladstone, Lo et al, 2019. EBioMedicine
12837_3#83	PRJEB3084	ERS428848	ERR568684	GCA_901224785	CAAMJC010000001-CAAMJC010000029	Gladstone, Lo et al, 2019. EBioMedicine
17059_6#5	PRJEB3084	ERS707525	ERR1065116	GCA_901236615	CAAOCS010000001-CAAOCS010000030	Gladstone, Lo et al, 2019. EBioMedicine
17059_7#29	PRJEB3084	ERS707573	ERR1065233	GCA_901250095	CAAQCL010000001-CAAQCL010000036	Gladstone, Lo et al, 2019. EBioMedicine
17138_4#84	PRJEB3084	ERS708721	ERR1065567	GCA_901302735	CAAXWD010000001-CAAXWD010000029	Gladstone, Lo et al, 2019. EBioMedicine
18456_1#163	PRJEB3084	ERS725437	ERR1288972	GCA_901288455	CAAVTK010000001-CAAVTK010000028	Gladstone, Lo et al, 2019. EBioMedicine
15841_2#7	PRJEB3084	ERS639202	ERR908951	GCA_901323845	CABAYL010000001-CABAYL010000045	Gladstone, Lo et al, 2019. EBioMedicine
15995_2#69	PRJEB3084	ERS640102	ERR925280	GCA_901317305	CAAZZP010000001-CAAZZP010000040	Gladstone, Lo et al, 2019. EBioMedicine
16399_7#60	PRJEB3084	ERS686195	ERR997681	GCA_901224145	CAAMGS010000001-CAAMGS010000033	Gladstone, Lo et al, 2019. EBioMedicine
15531_7#29	PRJEB3084	ERS627310	ERR870315	GCA_901303895	CAAYAM010000001-CAAYAM010000065	Gladstone, Lo et al, 2019. EBioMedicine
18456_1#23	PRJEB3084	ERS725318	ERR1288832	GCA_901288125	CAAVSC010000001-CAAVSC010000024	Gladstone, Lo et al, 2019. EBioMedicine
18456_1#22	PRJEB3084	ERS725315	ERR1288831	GCA_901288075	CAAVSB010000001-CAAVSB010000016	Gladstone, Lo et al, 2019. EBioMedicine
14913_3#38	PRJEB3084	ERS566331	ERR773947	GCA_901261655	CAARVC010000001-CAARVC010000039	Gladstone, Lo et al, 2019. EBioMedicine
13470_1#38	PRJEB3084	ERS464842	ERR646567	GCA_901279785	CAAUMW010000001-CAAUMW010000039	Gladstone, Lo et al, 2019. EBioMedicine
12162_1#20	PRJEB3084	ERS390755	ERR490724	GCA_901251485	CAAQHX010000001-CAAQHX010000044	Gladstone, Lo et al, 2019. EBioMedicine
17175_5#38	PRJEB3084	ERS707968	ERR1066050	GCA_901305135	CAAYFD010000001-CAAYFD010000035	Gladstone, Lo et al, 2019. EBioMedicine
18456_1#104	PRJEB3084	ERS725316	ERR1288913	GCA_901335025	CABCPN010000001-CABCPN010000029	Gladstone, Lo et al, 2019. EBioMedicine
22027_1#21	PRJEB3084	ERS1813926	ERR2089641	GCA_901333125	CABCIF010000001-CABCIF010000031	Gladstone, Lo et al, 2019. EBioMedicine
21127_2#55	PRJEB3084	ERS1299897	ERR1788440	GCA_901311295	CAAZCT010000001-CAAZCT010000020	Gladstone, Lo et al, 2019. EBioMedicine
14913_3#27	PRJEB3084	ERS566320	ERR773936	GCA_901259255	CAARLV010000001-CAARLV010000039	Gladstone, Lo et al, 2019. EBioMedicine
14566_4#9	PRJEB3084	ERS508590	ERR730674	GCA_901256135	CAARAA010000001-CAARAA010000041	Gladstone, Lo et al, 2019. EBioMedicine
13415_5#28	PRJEB3084	ERS464401	ERR600432	GCA_901302475	CAAXVA010000001-CAAXVA010000043	Gladstone, Lo et al, 2019. EBioMedicine
13415_4#60	PRJEB3084	ERS464337	ERR600370	GCA_901282345	CAAUWR010000001-CAAUWR010000042	Gladstone, Lo et al, 2019. EBioMedicine
12837_2#63	PRJEB3084	ERS428740	ERR568580	GCA_901217155	CAALFV010000001-CAALFV010000039	Gladstone, Lo et al, 2019. EBioMedicine
12837_1#28	PRJEB3084	ERS428617	ERR568460	GCA_901213225	CAAKQS010000001-CAAKQS010000045	Gladstone, Lo et al, 2019. EBioMedicine
22841_3#66	PRJEB3084	ERS1699734	ERR2090987	GCA_901285015	CAAVGN010000001-CAAVGN010000033	Gladstone, Lo et al, 2019. EBioMedicine
22841_3#163	PRJEB3084	ERS1699837	ERR2091084	GCA_901285755	CAAVJC010000001-CAAVJC010000032	Gladstone, Lo et al, 2019. EBioMedicine
13415_8#61	PRJEB3084	ERS464769	ERR633083	GCA_901276695	CAAUAY010000001-CAAUAY010000040	Gladstone, Lo et al, 2019. EBioMedicine
23164_8#87	PRJEB3084	ERS2528043	ERR2612047	GCA_901288415	CAAVTI010000001-CAAVTI010000020	Gladstone, Lo et al, 2019. EBioMedicine
23164_8#112	PRJEB3084	ERS2528031	ERR2612072	GCA_901288775	CAAVUS010000001-CAAVUS010000028	Gladstone, Lo et al, 2019. EBioMedicine
22841_3#34	PRJEB3084	ERS1699700	ERR2090955	GCA_901319495	CABAHX010000001-CABAHX010000029	Gladstone, Lo et al, 2019. EBioMedicine
22841_3#2	PRJEB3084	ERS1699668	ERR2090923	GCA_901317565	CABAAO010000001-CABAAO010000032	Gladstone, Lo et al, 2019. EBioMedicine
22841_3#188	PRJEB3084	ERS1699863	ERR2091109	GCA_901286275	CAAVLG010000001-CAAVLG010000024	Gladstone, Lo et al, 2019. EBioMedicine
22841_3#162	PRJEB3084	ERS1699836	ERR2091083	GCA_901285705	CAAVJB010000001-CAAVJB010000042	Gladstone, Lo et al, 2019. EBioMedicine
22841_3#140	PRJEB3084	ERS1699813	ERR2091061	GCA_901329235	CABBTG010000001-CABBTG010000025	Gladstone, Lo et al, 2019. EBioMedicine
22841_2#156	PRJEB3084	ERS1699632	ERR2090887	GCA_901314965	CAAZQT010000001-CAAZQT010000020	Gladstone, Lo et al, 2019. EBioMedicine
22114_6#10	PRJEB3084	ERS1814003	ERR2089798	GCA_901312555	CAAZHP010000001-CAAZHP010000034	Gladstone, Lo et al, 2019. EBioMedicine
22841_3#149	PRJEB3084	ERS1699822	ERR2091070	GCA_901329795	CABBVK010000001-CABBVK010000022	Gladstone, Lo et al, 2019. EBioMedicine
19341_2#46	PRJEB3084	ERS813190	ERR1453513	GCA_901331985	CABCDW010000001-CABCDW010000033	Gladstone, Lo et al, 2019. EBioMedicine
17175_7#17	PRJEB3084	ERS708287	ERR1066210	GCA_901222365	CAAMAD010000001-CAAMAD010000030	Gladstone, Lo et al, 2019. EBioMedicine
17150_6#67	PRJEB3084	ERS708561	ERR1065893	GCA_901257075	CAAREA010000001-CAAREA010000043	Gladstone, Lo et al, 2019. EBioMedicine
17059_6#54	PRJEB3084	ERS707621	ERR1065165	GCA_901242285	CAAOYN010000001-CAAOYN010000030	Gladstone, Lo et al, 2019. EBioMedicine
17059_6#44	PRJEB3084	ERS707602	ERR1065155	GCA_901240705	CAAOSI010000001-CAAOSI010000032	Gladstone, Lo et al, 2019. EBioMedicine
15995_2#111	PRJEB3084	ERS640143	ERR925321	GCA_901319305	CABAHF010000001-CABAHF010000044	Gladstone, Lo et al, 2019. EBioMedicine
15995_2#1	PRJEB3084	ERS640034	ERR925212	GCA_901313305	CAAZKH010000001-CAAZKH010000046	Gladstone, Lo et al, 2019. EBioMedicine
15995_1#105	PRJEB3084	ERS639947	ERR925129	GCA_901269055	CAASXT010000001-CAASXT010000046	Gladstone, Lo et al, 2019. EBioMedicine
14723_6#42	PRJEB3084	ERS559049	ERR751144	GCA_901224555	CAAMHZ010000001-CAAMHZ010000045	Gladstone, Lo et al, 2019. EBioMedicine
14410_8#31	PRJEB3084	ERS508414	ERR714473	GCA_901281405	CAAUTA010000001-CAAUTA010000039	Gladstone, Lo et al, 2019. EBioMedicine
17059_7#4	PRJEB3084	ERS707522	ERR1065209	GCA_901247205	CAAPRO010000001-CAAPRO010000033	Gladstone, Lo et al, 2019. EBioMedicine
15995_2#63	PRJEB3084	ERS640096	ERR925274	GCA_901316995	CAAZYL010000001-CAAZYL010000048	Gladstone, Lo et al, 2019. EBioMedicine
15995_1#104	PRJEB3084	ERS639946	ERR925128	GCA_901268915	CAASWU010000001-CAASWU010000056	Gladstone, Lo et al, 2019. EBioMedicine
15731_8#56	PRJEB3084	ERS638691	ERR900701	GCA_901319785	CABAIY010000001-CABAIY010000202	Gladstone, Lo et al, 2019. EBioMedicine
13470_1#23	PRJEB3084	ERS464827	ERR646552	GCA_901279165	CAAUKJ010000001-CAAUKJ010000048	Gladstone, Lo et al, 2019. EBioMedicine
13414_8#77	PRJEB3084	ERS464259	ERR632944	GCA_901279445	CAAULN010000001-CAAULN010000035	Gladstone, Lo et al, 2019. EBioMedicine
17059_7#26	PRJEB3084	ERS707567	ERR1065230	GCA_901249735	CAAQBE010000001-CAAQBE010000043	Gladstone, Lo et al, 2019. EBioMedicine
16288_8#77	PRJEB3084	ERS654054	ERR980345	GCA_901267815	CAASST010000001-CAASST010000058	Gladstone, Lo et al, 2019. EBioMedicine
16288_5#51	PRJEB3084	ERS653771	ERR980089	GCA_901239705	CAAOOV010000001-CAAOOV010000043	Gladstone, Lo et al, 2019. EBioMedicine
16288_4#9	PRJEB3084	ERS653646	ERR979965	GCA_901223415	CAAMDX010000001-CAAMDX010000064	Gladstone, Lo et al, 2019. EBioMedicine
16288_3#22	PRJEB3084	ERS653575	ERR979895	GCA_901323095	CABAVY010000001-CABAVY010000050	Gladstone, Lo et al, 2019. EBioMedicine
16288_7#74	PRJEB3084	ERS653960	ERR980264	GCA_901256795	CAARCJ010000001-CAARCJ010000050	Gladstone, Lo et al, 2019. EBioMedicine
15995_1#18	PRJEB3084	ERS638748	ERR925044	GCA_901254645	CAAQUE010000001-CAAQUE010000045	Gladstone, Lo et al, 2019. EBioMedicine
14723_6#5	PRJEB3084	ERS559012	ERR751107	GCA_901329395	CABBTW010000001-CABBTW010000045	Gladstone, Lo et al, 2019. EBioMedicine
14555_3#80	PRJEB3084	ERS508518	ERR730598	GCA_901231755	CAANJW010000001-CAANJW010000028	Gladstone, Lo et al, 2019. EBioMedicine
14324_6#55	PRJEB3084	ERS464758	ERR708302	GCA_901250625	CAAQEQ010000001-CAAQEQ010000031	Gladstone, Lo et al, 2019. EBioMedicine
13414_8#90	PRJEB3084	ERS464272	ERR632957	GCA_901279995	CAAUNQ010000001-CAAUNQ010000033	Gladstone, Lo et al, 2019. EBioMedicine
16288_8#54	PRJEB3084	ERS654031	ERR980327	GCA_901265025	CAASHU010000001-CAASHU010000038	Gladstone, Lo et al, 2019. EBioMedicine
16288_8#53	PRJEB3084	ERS654030	ERR980326	GCA_901264775	CAASGY010000001-CAASGY010000036	Gladstone, Lo et al, 2019. EBioMedicine
16288_6#28	PRJEB3084	ERS653831	ERR980149	GCA_901246075	CAAPNE010000001-CAAPNE010000064	Gladstone, Lo et al, 2019. EBioMedicine
16288_4#76	PRJEB3084	ERS653713	ERR980032	GCA_901231945	CAANKM010000001-CAANKM010000045	Gladstone, Lo et al, 2019. EBioMedicine
16288_4#69	PRJEB3084	ERS653706	ERR980025	GCA_901230935	CAANGL010000001-CAANGL010000051	Gladstone, Lo et al, 2019. EBioMedicine
16288_3#75	PRJEB3084	ERS653629	ERR979948	GCA_901221315	CAALVX010000001-CAALVX010000033	Gladstone, Lo et al, 2019. EBioMedicine
16288_3#38	PRJEB3084	ERS653592	ERR979911	GCA_901323735	CABAXX010000001-CABAXX010000029	Gladstone, Lo et al, 2019. EBioMedicine
16288_3#37	PRJEB3084	ERS653591	ERR979910	GCA_901323615	CABAXP010000001-CABAXP010000023	Gladstone, Lo et al, 2019. EBioMedicine
16288_6#8	PRJEB3084	ERS653811	ERR980129	GCA_901244615	CAAPHN010000001-CAAPHN010000071	Gladstone, Lo et al, 2019. EBioMedicine
17138_5#16	PRJEB3084	ERS653819	ERR1065590	GCA_901219125	CAALNJ010000001-CAALNJ010000026	Gladstone, Lo et al, 2019. EBioMedicine
16288_8#75	PRJEB3084	ERS654052	ERR980343	GCA_901267195	CAASQM010000001-CAASQM010000051	Gladstone, Lo et al, 2019. EBioMedicine
16288_8#7	PRJEB3084	ERS653984	ERR980280	GCA_901258945	CAARKW010000001-CAARKW010000045	Gladstone, Lo et al, 2019. EBioMedicine
16288_5#48	PRJEB3084	ERS653768	ERR980086	GCA_901239295	CAAOMZ010000001-CAAOMZ010000031	Gladstone, Lo et al, 2019. EBioMedicine
16288_5#23	PRJEB3084	ERS653743	ERR980062	GCA_901235765	CAANZL010000001-CAANZL010000038	Gladstone, Lo et al, 2019. EBioMedicine
16288_5#1	PRJEB3084	ERS653721	ERR980040	GCA_901233335	CAANQC010000001-CAANQC010000038	Gladstone, Lo et al, 2019. EBioMedicine
16288_4#7	PRJEB3084	ERS653644	ERR979963	GCA_901223155	CAAMCX010000001-CAAMCX010000109	Gladstone, Lo et al, 2019. EBioMedicine
16288_4#29	PRJEB3084	ERS653666	ERR979985	GCA_901225425	CAAMLX010000001-CAAMLX010000071	Gladstone, Lo et al, 2019. EBioMedicine
16288_3#69	PRJEB3084	ERS653623	ERR979942	GCA_901220705	CAALTE010000001-CAALTE010000052	Gladstone, Lo et al, 2019. EBioMedicine
16288_3#44	PRJEB3084	ERS653598	ERR979917	GCA_901218725	CAALLV010000001-CAALLV010000042	Gladstone, Lo et al, 2019. EBioMedicine
16288_6#20	PRJEB3084	ERS653823	ERR980141	GCA_901245655	CAAPLN010000001-CAAPLN010000089	Gladstone, Lo et al, 2019. EBioMedicine
16288_4#65	PRJEB3084	ERS653702	ERR980021	GCA_901230415	CAANFD010000001-CAANFD010000097	Gladstone, Lo et al, 2019. EBioMedicine
16288_5#82	PRJEB3084	ERS653802	ERR980120	GCA_901243565	CAAPDU010000001-CAAPDU010000049	Gladstone, Lo et al, 2019. EBioMedicine
9789_2#38	PRJEB3084	ERS214948	ERR316609	GCA_901215865	CAALAW010000001-CAALAW010000048	Gladstone, Lo et al, 2019. EBioMedicine
20957_7#129	PRJEB3084	ERS1303900	ERR1764054	GCA_901296825	CAAWZJ010000001-CAAWZJ010000029	Gladstone, Lo et al, 2019. EBioMedicine
19341_2#28	PRJEB3084	ERS813172	ERR1453495	GCA_901340535	CABDKT010000001-CABDKT010000032	Gladstone, Lo et al, 2019. EBioMedicine
17966_5#8	PRJEB3084	ERS726129	ERR1202458	GCA_901327455	CABBMK010000001-CABBMK010000025	Gladstone, Lo et al, 2019. EBioMedicine
17966_5#64	PRJEB3084	ERS726058	ERR1202514	GCA_901304145	CAAYBN010000001-CAAYBN010000029	Gladstone, Lo et al, 2019. EBioMedicine
17870_8#78	PRJEB3084	ERS725894	ERR1202338	GCA_901298055	CAAXED010000001-CAAXED010000029	Gladstone, Lo et al, 2019. EBioMedicine
17870_8#162	PRJEB3084	ERS726050	ERR1202422	GCA_901325415	CABBEN010000001-CABBEN010000029	Gladstone, Lo et al, 2019. EBioMedicine
17870_8#141	PRJEB3084	ERS726018	ERR1202401	GCA_901300815	CAAXOK010000001-CAAXOK010000033	Gladstone, Lo et al, 2019. EBioMedicine
17870_8#140	PRJEB3084	ERS726016	ERR1202400	GCA_901300795	CAAXOG010000001-CAAXOG010000026	Gladstone, Lo et al, 2019. EBioMedicine
14936_5#37	PRJEB3084	ERS553409	ERR774601	GCA_901260295	CAARPV010000001-CAARPV010000037	Gladstone, Lo et al, 2019. EBioMedicine
12378_2#71	PRJEB3084	ERS399285	ERR516675	GCA_901271735	CAATHU010000001-CAATHU010000046	Gladstone, Lo et al, 2019. EBioMedicine
12290_2#73	PRJEB3084	ERS399282	ERR501532	GCA_901272145	CAATJL010000001-CAATJL010000039	Gladstone, Lo et al, 2019. EBioMedicine
16288_8#56	PRJEB3084	ERS654033	ERR980329	GCA_901265305	CAASJA010000001-CAASJA010000042	Gladstone, Lo et al, 2019. EBioMedicine
16288_5#46	PRJEB3084	ERS653766	ERR980084	GCA_901238965	CAAOLV010000001-CAAOLV010000042	Gladstone, Lo et al, 2019. EBioMedicine
17138_5#38	PRJEB3084	ERS653861	ERR1065612	GCA_901220385	CAALSF010000001-CAALSF010000029	Gladstone, Lo et al, 2019. EBioMedicine
17138_5#37	PRJEB3084	ERS653860	ERR1065611	GCA_901220245	CAALRT010000001-CAALRT010000027	Gladstone, Lo et al, 2019. EBioMedicine
16288_7#72	PRJEB3084	ERS653958	ERR980262	GCA_901256435	CAARBB010000001-CAARBB010000043	Gladstone, Lo et al, 2019. EBioMedicine
16288_7#58	PRJEB3084	ERS653944	ERR980250	GCA_901254975	CAAQVJ010000001-CAAQVJ010000076	Gladstone, Lo et al, 2019. EBioMedicine
16288_5#79	PRJEB3084	ERS653799	ERR980117	GCA_901243225	CAAPCE010000001-CAAPCE010000041	Gladstone, Lo et al, 2019. EBioMedicine
16288_5#30	PRJEB3084	ERS653750	ERR980069	GCA_901236775	CAAODJ010000001-CAAODJ010000037	Gladstone, Lo et al, 2019. EBioMedicine
16288_4#30	PRJEB3084	ERS653667	ERR979986	GCA_901225665	CAAMMR010000001-CAAMMR010000081	Gladstone, Lo et al, 2019. EBioMedicine
16288_3#83	PRJEB3084	ERS653637	ERR979956	GCA_901222335	CAALZO010000001-CAALZO010000052	Gladstone, Lo et al, 2019. EBioMedicine
14673_4#72	PRJEB3084	ERS558376	ERR742668	GCA_901274705	CAATTC010000001-CAATTC010000041	Gladstone, Lo et al, 2019. EBioMedicine
16288_3#72	PRJEB3084	ERS653626	ERR979945	GCA_901221105	CAALVA010000001-CAALVA010000064	Gladstone, Lo et al, 2019. EBioMedicine
15841_2#59	PRJEB3084	ERS639265	ERR909003	GCA_901226015	CAAMOA010000001-CAAMOA010000041	Gladstone, Lo et al, 2019. EBioMedicine
15841_2#56	PRJEB3084	ERS639262	ERR909000	GCA_901225265	CAAMLE010000001-CAAMLE010000060	Gladstone, Lo et al, 2019. EBioMedicine
17150_5#16	PRJEB3084	ERS708102	ERR1065749	GCA_901237275	CAAOFG010000001-CAAOFG010000043	Gladstone, Lo et al, 2019. EBioMedicine
17138_4#44	PRJEB3084	ERS708681	ERR1065527	GCA_901331965	CABCDS010000001-CABCDS010000039	Gladstone, Lo et al, 2019. EBioMedicine
17138_3#8	PRJEB3084	ERS708628	ERR1065398	GCA_901273275	CAATNS010000001-CAATNS010000043	Gladstone, Lo et al, 2019. EBioMedicine
17175_6#29	PRJEB3084	ERS708126	ERR1066131	GCA_901310715	CAAZAN010000001-CAAZAN010000025	Gladstone, Lo et al, 2019. EBioMedicine
17175_5#6	PRJEB3084	ERS707904	ERR1066018	GCA_901275515	CAATWN010000001-CAATWN010000023	Gladstone, Lo et al, 2019. EBioMedicine
17175_4#44	PRJEB3084	ERS707790	ERR1065963	GCA_901267535	CAASRO010000001-CAASRO010000022	Gladstone, Lo et al, 2019. EBioMedicine
17059_7#17	PRJEB3084	ERS707547	ERR1065222	GCA_901249005	CAAPYL010000001-CAAPYL010000022	Gladstone, Lo et al, 2019. EBioMedicine
17059_6#72	PRJEB3084	ERS707655	ERR1065183	GCA_901303745	CAAXZX010000001-CAAXZX010000024	Gladstone, Lo et al, 2019. EBioMedicine
15874_1#8	PRJEB3084	ERS639023	ERR913490	GCA_901239195	CAAOMR010000001-CAAOMR010000030	Gladstone, Lo et al, 2019. EBioMedicine
15841_6#46	PRJEB3084	ERS566390	ERR909333	GCA_901325875	CABBGD010000001-CABBGD010000026	Gladstone, Lo et al, 2019. EBioMedicine
15841_5#88	PRJEB3084	ERS639008	ERR909317	GCA_901325455	CABBEX010000001-CABBEX010000030	Gladstone, Lo et al, 2019. EBioMedicine
15841_5#27	PRJEB3084	ERS638947	ERR909256	GCA_901272765	CAATLS010000001-CAATLS010000028	Gladstone, Lo et al, 2019. EBioMedicine
15841_1#92	PRJEB3084	ERS638891	ERR908941	GCA_901323325	CABAXE010000001-CABAXE010000028	Gladstone, Lo et al, 2019. EBioMedicine
15841_1#4	PRJEB3084	ERS638769	ERR908853	GCA_901321315	CABAOW010000001-CABAOW010000029	Gladstone, Lo et al, 2019. EBioMedicine
14913_3#73	PRJEB3084	ERS566433	ERR773981	GCA_901267975	CAASTM010000001-CAASTM010000047	Gladstone, Lo et al, 2019. EBioMedicine
14555_4#87	PRJEB3084	ERS509118	ERR730657	GCA_901253025	CAAQNS010000001-CAAQNS010000047	Gladstone, Lo et al, 2019. EBioMedicine
14555_3#58	PRJEB3084	ERS508448	ERR730576	GCA_901227235	CAAMSW010000001-CAAMSW010000306	Gladstone, Lo et al, 2019. EBioMedicine
14257_1#68	PRJEB3084	ERS508496	ERR701845	GCA_901244465	CAAPHC010000001-CAAPHC010000037	Gladstone, Lo et al, 2019. EBioMedicine
12837_5#15	PRJEB3084	ERS428956	ERR570416	GCA_901242065	CAAOXP010000001-CAAOXP010000033	Gladstone, Lo et al, 2019. EBioMedicine
12837_2#73	PRJEB3084	ERS428750	ERR568590	GCA_901217485	CAALHC010000001-CAALHC010000026	Gladstone, Lo et al, 2019. EBioMedicine
15841_2#24	PRJEB3084	ERS639226	ERR908968	GCA_901324545	CABBBE010000001-CABBBE010000037	Gladstone, Lo et al, 2019. EBioMedicine
19183_3#103	PRJEB3084	ERS745603	ERR1430901	GCA_901300825	CAAXOH010000001-CAAXOH010000040	Gladstone, Lo et al, 2019. EBioMedicine
17794_8#8	PRJEB3084	ERS719736	ERR1192019	GCA_901315655	CAAZTJ010000001-CAAZTJ010000050	Gladstone, Lo et al, 2019. EBioMedicine
17794_8#79	PRJEB3084	ERS719878	ERR1192090	GCA_901319765	CABAJA010000001-CABAJA010000044	Gladstone, Lo et al, 2019. EBioMedicine
17794_7#129	PRJEB3084	ERS719706	ERR1191951	GCA_901276785	CAAUBJ010000001-CAAUBJ010000044	Gladstone, Lo et al, 2019. EBioMedicine
17428_8#118	PRJEB3084	ERS719591	ERR1106741	GCA_901247535	CAAPSV010000001-CAAPSV010000044	Gladstone, Lo et al, 2019. EBioMedicine
16399_7#57	PRJEB3084	ERS686191	ERR997678	GCA_901223735	CAAMFC010000001-CAAMFC010000071	Gladstone, Lo et al, 2019. EBioMedicine
16399_7#44	PRJEB3084	ERS686178	ERR997665	GCA_901221795	CAALXS010000001-CAALXS010000054	Gladstone, Lo et al, 2019. EBioMedicine
16399_6#50	PRJEB3084	ERS686091	ERR997591	GCA_901327055	CABBKX010000001-CABBKX010000051	Gladstone, Lo et al, 2019. EBioMedicine
16399_5#65	PRJEB3084	ERS686017	ERR997526	GCA_901324075	CABAZJ010000001-CABAZJ010000048	Gladstone, Lo et al, 2019. EBioMedicine
16399_5#6	PRJEB3084	ERS685990	ERR997467	GCA_901269865	CAATAR010000001-CAATAR010000046	Gladstone, Lo et al, 2019. EBioMedicine
16399_5#45	PRJEB3084	ERS685979	ERR997506	GCA_901275655	CAATWY010000001-CAATWY010000063	Gladstone, Lo et al, 2019. EBioMedicine
15873_2#27	PRJEB3084	ERS654310	ERR913179	GCA_901303295	CAAXYM010000001-CAAXYM010000053	Gladstone, Lo et al, 2019. EBioMedicine
15531_4#83	PRJEB3084	ERS627087	ERR870085	GCA_901262245	CAARXJ010000001-CAARXJ010000045	Gladstone, Lo et al, 2019. EBioMedicine
15531_4#67	PRJEB3084	ERS627058	ERR870069	GCA_901259015	CAARKQ010000001-CAARKQ010000057	Gladstone, Lo et al, 2019. EBioMedicine
15531_4#66	PRJEB3084	ERS627057	ERR870068	GCA_901258855	CAARKI010000001-CAARKI010000060	Gladstone, Lo et al, 2019. EBioMedicine
15531_6#82	PRJEB3084	ERS627268	ERR870274	GCA_901340425	CABDKK010000001-CABDKK010000062	Gladstone, Lo et al, 2019. EBioMedicine
15841_4#26	PRJEB3084	ERS639869	ERR909160	GCA_901256825	CAARCQ010000001-CAARCQ010000034	Gladstone, Lo et al, 2019. EBioMedicine
15378_4#29	PRJEB3084	ERS625555	ERR862477	GCA_901342915	CABDTX010000001-CABDTX010000078	Gladstone, Lo et al, 2019. EBioMedicine
17870_7#73	PRJEB3084	ERS725446	ERR1202143	GCA_901323965	CABAZB010000001-CABAZB010000028	Gladstone, Lo et al, 2019. EBioMedicine
14936_6#73	PRJEB3084	ERS553634	ERR774727	GCA_901276485	CAAUAG010000001-CAAUAG010000052	Gladstone, Lo et al, 2019. EBioMedicine
17175_5#43	PRJEB3084	ERS707979	ERR1066055	GCA_901305465	CAAYGX010000001-CAAYGX010000030	Gladstone, Lo et al, 2019. EBioMedicine
17150_6#71	PRJEB3084	ERS708569	ERR1065897	GCA_901257955	CAARGP010000001-CAARGP010000029	Gladstone, Lo et al, 2019. EBioMedicine
16453_2#28	PRJEB3084	ERS686244	ERR984265	GCA_901231025	CAANHH010000001-CAANHH010000028	Gladstone, Lo et al, 2019. EBioMedicine
16399_7#58	PRJEB3084	ERS686192	ERR997679	GCA_901223845	CAAMFS010000001-CAAMFS010000024	Gladstone, Lo et al, 2019. EBioMedicine
16399_6#80	PRJEB3084	ERS686125	ERR997621	GCA_901299295	CAAXIV010000001-CAAXIV010000019	Gladstone, Lo et al, 2019. EBioMedicine
16288_7#83	PRJEB3084	ERS653977	ERR980273	GCA_901258015	CAARHB010000001-CAARHB010000025	Gladstone, Lo et al, 2019. EBioMedicine
16288_4#54	PRJEB3084	ERS653691	ERR980010	GCA_901229275	CAANAB010000001-CAANAB010000051	Gladstone, Lo et al, 2019. EBioMedicine
15873_5#27	PRJEB3084	ERS654415	ERR913423	GCA_901232145	CAANLP010000001-CAANLP010000024	Gladstone, Lo et al, 2019. EBioMedicine
15873_5#19	PRJEB3084	ERS654377	ERR913415	GCA_901230825	CAANGH010000001-CAANGH010000029	Gladstone, Lo et al, 2019. EBioMedicine
15873_3#7	PRJEB3084	ERS654385	ERR913241	GCA_901306625	CAAYKX010000001-CAAYKX010000026	Gladstone, Lo et al, 2019. EBioMedicine
15873_3#44	PRJEB3084	ERS654428	ERR913278	GCA_901308855	CAAYTN010000001-CAAYTN010000026	Gladstone, Lo et al, 2019. EBioMedicine
15873_3#43	PRJEB3084	ERS654427	ERR913277	GCA_901308765	CAAYTC010000001-CAAYTC010000024	Gladstone, Lo et al, 2019. EBioMedicine
15873_2#82	PRJEB3084	ERS654373	ERR913234	GCA_901306245	CAAYJL010000001-CAAYJL010000025	Gladstone, Lo et al, 2019. EBioMedicine
15873_2#55	PRJEB3084	ERS654341	ERR913207	GCA_901305535	CAAYGS010000001-CAAYGS010000022	Gladstone, Lo et al, 2019. EBioMedicine
15873_2#12	PRJEB3084	ERS654291	ERR913164	GCA_901302155	CAAXTU010000001-CAAXTU010000026	Gladstone, Lo et al, 2019. EBioMedicine
14520_4#23	PRJEB3084	ERS524883	ERR730163	GCA_901253695	CAAQQQ010000001-CAAQQQ010000023	Gladstone, Lo et al, 2019. EBioMedicine
14520_4#17	PRJEB3084	ERS524877	ERR730157	GCA_901252395	CAAQLK010000001-CAAQLK010000018	Gladstone, Lo et al, 2019. EBioMedicine
16288_8#4	PRJEB3084	ERS653981	ERR980277	GCA_901258385	CAARIJ010000001-CAARIJ010000034	Gladstone, Lo et al, 2019. EBioMedicine
14936_4#93	PRJEB3084	ERS566766	ERR774566	GCA_901254395	CAAQTB010000001-CAAQTB010000032	Gladstone, Lo et al, 2019. EBioMedicine
16288_3#55	PRJEB3084	ERS653609	ERR979928	GCA_901219575	CAALOU010000001-CAALOU010000044	Gladstone, Lo et al, 2019. EBioMedicine
19341_2#119	PRJEB3084	ERS1021091	ERR1453586	GCA_901303565	CAAXZK010000001-CAAXZK010000020	Gladstone, Lo et al, 2019. EBioMedicine
22841_3#157	PRJEB3084	ERS1699831	ERR2091078	GCA_901285625	CAAVIU010000001-CAAVIU010000030	Gladstone, Lo et al, 2019. EBioMedicine
18090_1#72	PRJEB3084	ERS740593	ERR1214392	GCA_901311045	CAAZBV010000001-CAAZBV010000037	Gladstone, Lo et al, 2019. EBioMedicine
14723_3#60	PRJEB3084	ERS558839	ERR750966	GCA_901330505	CABBYE010000001-CABBYE010000050	Gladstone, Lo et al, 2019. EBioMedicine
16288_3#45	PRJEB3084	ERS653599	ERR979918	GCA_901218745	CAALMA010000001-CAALMA010000053	Gladstone, Lo et al, 2019. EBioMedicine
16288_5#14	PRJEB3084	ERS653734	ERR980053	GCA_901234845	CAANVX010000001-CAANVX010000044	Gladstone, Lo et al, 2019. EBioMedicine
13415_7#26	PRJEB3084	ERS464638	ERR600615	GCA_901253605	CAAQQD010000001-CAAQQD010000031	Gladstone, Lo et al, 2019. EBioMedicine
14566_5#8	PRJEB3084	ERS508637	ERR730768	GCA_901274305	CAATRT010000001-CAATRT010000040	Gladstone, Lo et al, 2019. EBioMedicine
17175_6#64	PRJEB3084	ERS708198	ERR1066166	GCA_901313155	CAAZKA010000001-CAAZKA010000035	Gladstone, Lo et al, 2019. EBioMedicine
17175_6#40	PRJEB3084	ERS708150	ERR1066142	GCA_901311445	CAAZDG010000001-CAAZDG010000032	Gladstone, Lo et al, 2019. EBioMedicine
17175_6#19	PRJEB3084	ERS708107	ERR1066121	GCA_901310015	CAAYXW010000001-CAAYXW010000042	Gladstone, Lo et al, 2019. EBioMedicine
17150_4#80	PRJEB3084	ERS708047	ERR1065719	GCA_901233535	CAANQV010000001-CAANQV010000045	Gladstone, Lo et al, 2019. EBioMedicine
17150_4#39	PRJEB3084	ERS707962	ERR1065678	GCA_901228055	CAAMWD010000001-CAAMWD010000042	Gladstone, Lo et al, 2019. EBioMedicine
15841_2#64	PRJEB3084	ERS639270	ERR909008	GCA_901226815	CAAMQY010000001-CAAMQY010000049	Gladstone, Lo et al, 2019. EBioMedicine
14566_6#93	PRJEB3084	ERS509112	ERR730948	GCA_901321045	CABANU010000001-CABANU010000042	Gladstone, Lo et al, 2019. EBioMedicine
14412_1#22	PRJEB3084	ERS508672	ERR714559	GCA_901305315	CAAYFY010000001-CAAYFY010000044	Gladstone, Lo et al, 2019. EBioMedicine
15608_2#89	PRJEB3084	ERS628683	ERR876519	GCA_901309345	CAAYVL010000001-CAAYVL010000046	Gladstone, Lo et al, 2019. EBioMedicine
[truncated: 11,455 more rows]

## Sheet: Utah accessions
ASSEMBLY_NAME	ASSEMBLY_ACC	STUDY_ID	SAMPLE_ID	CONTIG_ACC
Utah_S18290781	GCA_902652965	PRJEB34550	ERS3773556	CACRVN010000001-CACRVN010000041
Utah_S18290782	GCA_902652885	PRJEB34550	ERS3773557	CACRVZ010000001-CACRVZ010000038
Utah_S18290783	GCA_902652955	PRJEB34550	ERS3773558	CACRWA010000001-CACRWA010000058
Utah_S18290784	GCA_902652925	PRJEB34550	ERS3773559	CACRVW010000001-CACRVW010000052
Utah_S18290785	GCA_902652915	PRJEB34550	ERS3773560	CACRWB010000001-CACRWB010000056
Utah_S18290786	GCA_902652865	PRJEB34550	ERS3773561	CACRVT010000001-CACRVT010000055
Utah_S18290787	GCA_902652935	PRJEB34550	ERS3773563	CACRVR010000001-CACRVR010000040
Utah_S18290788	GCA_902652835	PRJEB34550	ERS3773562	CACRVX010000001-CACRVX010000055
Utah_S18290789	GCA_902652995	PRJEB34550	ERS3773564	CACRVV010000001-CACRVV010000045
Utah_S18290790	GCA_902652845	PRJEB34550	ERS3773565	CACRVY010000001-CACRVY010000045
Utah_S18290791	GCA_902653005	PRJEB34550	ERS3773566	CACRVP010000001-CACRVP010000043
Utah_S18290792	GCA_902653015	PRJEB34550	ERS3773567	CACRVU010000001-CACRVU010000050
Utah_S18290793	GCA_902652855	PRJEB34550	ERS3773568	CACRWD010000001-CACRWD010000055
Utah_S18290794	GCA_902652975	PRJEB34550	ERS3773570	CACRVM010000001-CACRVM010000043
Utah_S18290795	GCA_902652875	PRJEB34550	ERS3773569	CACRVS010000001-CACRVS010000045
Utah_S18290796	GCA_902652905	PRJEB34550	ERS3773572	CACRWC010000001-CACRWC010000050
Utah_S18290797	GCA_902652945	PRJEB34550	ERS3773571	CACRVQ010000001-CACRVQ010000038

## Sheet: Figshare DOIs
Figshare online resource/datasets	DOI
MGEN resources collection	https://doi.org/10.6084/m9.figshare.c.4860771.v1
BacDating: input files	https://doi.org/10.6084/m9.figshare.11359325.v2
BacDating: output files	https://doi.org/10.6084/m9.figshare.11359328.v1
BacDating: scripts	https://doi.org/10.6084/m9.figshare.11359331.v1
Gubbins alignment per GPSC	https://doi.org/10.6084/m9.figshare.9901793.v2
Roary (default settings): core genome alignment of the whole collection	https://doi.org/10.6084/m9.figshare.11358671.v2
Roary (default settings): gene presence and absence of the whole collection	https://doi.org/10.6084/m9.figshare.11357837.v2
Roary (default settings): gene presence and absence per GPSC	https://doi.org/10.6084/m9.figshare.11358653.v2
Roary (default settings): pangenome reference	https://doi.org/10.6084/m9.figshare.11358665.v2
Roary (default settings): summary statistics for per GPSC	https://doi.org/10.6084/m9.figshare.11357834.v3
Roary (default settings): summary statistics for the whole collection	https://doi.org/10.6084/m9.figshare.11357828.v3
Roary (paralog_not_split): core genome alignment of the whole collection	https://doi.org/10.6084/m9.figshare.11816583.v1
Roary (paralog_not_split): gene presence and absence of the whole collection	https://doi.org/10.6084/m9.figshare.11816601.v1
Roary (paralog_not_split): gene presence and absence per GPSC	https://doi.org/10.6084/m9.figshare.11816646.v1
Roary (paralog_not_split): individual gene alignments	https://doi.org/10.6084/m9.figshare.11816676.v2
Roary (paralog_not_split): pangenome reference	https://doi.org/10.6084/m9.figshare.11816622.v2
Roary (paralog_not_split): summary statistics for per GPSC	https://doi.org/10.6084/m9.figshare.11829690.v1
Roary (paralog_not_spllit): summary statistics for the whole collection	https://doi.org/10.6084/m9.figshare.11829699.v1
